# Supplementary material for: ﻿Land snail diversity in central China: revision of Laeocathaica Möllendorff, 1899 (Gastropoda, Camaenidae), with descriptions of seven new species
Source: Zookeys. 2023 Mar 20;1154:49–147. doi: 10.3897/zookeys.1154.86237 (PMC10209311; doi:10.3897/zookeys.1154.86237)
Supplement: XML Treatment for Laeocathaica [file zookeys.1154.86237-treatment1.xml]

<!DOCTYPE tp:taxon-treatment
  PUBLIC "-//TaxonX//DTD Taxonomic Treatment Publishing DTD v0 20100105//EN" "tax-treatment-NSO.dtd">
<tp:taxon-treatment xmlns:tp="http://www.plazi.org/taxpub"><tp:treatment-meta><kwd-group><label>Taxon classification</label><kwd>
                  <named-content content-type="kingdom">Animalia</named-content>
                </kwd><kwd>
                  <named-content content-type="order">Stylommatophora</named-content>
                </kwd><kwd>
                  <named-content content-type="family">Camaenidae</named-content>
                </kwd></kwd-group><mixed-citation publication-type="journal"><person-group><name><surname>Wu</surname><given-names>Min</given-names></name><name><surname>Shen</surname><given-names>Wang</given-names></name><name><surname>Chen</surname><given-names>Zhong-Guang</given-names></name></person-group><article-title>﻿Land snail diversity in central China: revision of <italic><tp:taxon-name><tp:taxon-name-part taxon-name-part-type="genus" reg="Laeocathaica">Laeocathaica</tp:taxon-name-part></tp:taxon-name></italic> Möllendorff, 1899 (<tp:taxon-name><tp:taxon-name-part taxon-name-part-type="class">Gastropoda</tp:taxon-name-part></tp:taxon-name>, <tp:taxon-name><tp:taxon-name-part taxon-name-part-type="family">Camaenidae</tp:taxon-name-part></tp:taxon-name>), with descriptions of seven new species</article-title><source>Zookeys</source><day>20</day><month>03</month><year>2023</year><volume>1154</volume><fpage>49</fpage><lpage>147</lpage><pub-id pub-id-type="doi">10.3897/zookeys.1154.86237</pub-id></mixed-citation></tp:treatment-meta><tp:nomenclature><label>﻿Genus</label><tp:taxon-name>
                <object-id xmlns:xlink="http://www.w3.org/1999/xlink" content-type="arpha" xlink:type="simple">A3BE6C9E-0F99-5169-8407-437356ABBE71</object-id>
                <tp:taxon-name-part taxon-name-part-type="genus" reg="Laeocathaica">Laeocathaica</tp:taxon-name-part>
              </tp:taxon-name><tp:taxon-authority>Möllendorff, 1899</tp:taxon-authority><tp:nomenclature-citation-list><tp:nomenclature-citation><tp:taxon-name>
                    <tp:taxon-name-part taxon-name-part-type="genus" reg="Laeocathaica">Laeocathaica</tp:taxon-name-part>
                  </tp:taxon-name><comment>Möllendorff, 1899: 86; <xref ref-type="bibr" rid="B52">Richardson 1983</xref>: 77; <xref ref-type="bibr" rid="B56">Schileyko 2004</xref>: 1686.</comment></tp:nomenclature-citation></tp:nomenclature-citation-list></tp:nomenclature><tp:treatment-sec sec-type="type species" id="SECID0EROBG"><title>Type species.</title><p><tp:taxon-name><tp:taxon-name-part taxon-name-part-type="genus" reg="Helix">Helix</tp:taxon-name-part> (<tp:taxon-name-part taxon-name-part-type="subgenus" reg="Plectotropis">Plectotropis</tp:taxon-name-part>) <tp:taxon-name-part taxon-name-part-type="species" reg="christinae">christinae</tp:taxon-name-part></tp:taxon-name> H. Adams, 1870 (by original designation).</p></tp:treatment-sec><tp:treatment-sec sec-type="description" id="SECID0EFPBG"><title>Description.</title><p>Shell sinistral, strongly depressed to broadly conic, moderately solid, of 5–10.5 almost flat whorls. Last whorl abruptly descending in front, angulated to strongly keeled; rarely rounded. Coloration consists of whitish, corneous, or chestnut background and mostly with one or two dark sub-peripheral bands; besides, usually there are several fulvous, diffuse radial streaks. Protoconch usually with fine radial threads and/or fine granules that each is formed by a low hump deposited in a shallow socket. Sculpture of teleoconch whorls varying from fine, silky radial striation to rather strong ribbing; on basal surface below keel or angle this sculpture becomes much weaker. Aperture rounded to peach-shaped, oblique, margins usually more or less reflexed. Within aperture a ring-like thickening present. Apertural teeth absent or with one tuberculiform basal tooth and sometimes with another one on palatal wall. During postembryogenesis several sets of teeth, different from those developed at adult stage in shape and/or number, present and remained to adult stage. Umbilicus moderate to very wide, ratio of umbilicus diameter to maximum diameter 0.21–0.50. Height 3.5–14 mm, maximum diameter 10.0–29.5 mm.</p><p>On left and right side of mantle edge, no leaf-shaped appendage present. Head wart between ommatophores present, weak, or developed. Jaw arcuate, with 3–8 more or less projecting ribs.</p><p>Slender vas deferens entering epiphallus at penial retractor muscle insertion. Penis generally clavate, rarely subcylindrical. Penis internally divided into three regions: the proximal part with narrow or thick longitudinal pilasters, among which one pair or two pairs of adjacent pilasters fuse into one Y-shaped fork or two Y-shaped forks (not in <italic><tp:taxon-name><tp:taxon-name-part taxon-name-part-type="genus" reg="Laeocathaica">Laeocathaica</tp:taxon-name-part><tp:taxon-name-part taxon-name-part-type="species" reg="christinae">christinae</tp:taxon-name-part></tp:taxon-name></italic>, <italic><tp:taxon-name><tp:taxon-name-part taxon-name-part-type="genus" reg="Laeocathaica">L.</tp:taxon-name-part><tp:taxon-name-part taxon-name-part-type="species" reg="phaeomphala">phaeomphala</tp:taxon-name-part></tp:taxon-name></italic>, and <italic><tp:taxon-name><tp:taxon-name-part taxon-name-part-type="genus" reg="Laeocathaica">L.</tp:taxon-name-part><tp:taxon-name-part taxon-name-part-type="species" reg="qingchuanensis">qingchuanensis</tp:taxon-name-part></tp:taxon-name></italic> Wu, sp. nov.). The median part, composed of fine pilasters that weave into network or covered by isolated tongue-like/diamond-like granules erecting on penial wall. The distal part, near epiphallic opening, with mini-pilasters crowded and forming several short and thick pilasters. Epiphallic papilla absent. Penial sheath always present, surrounding proximal penis. Dart sac always present. Accessory sac presents at ventral dart sac, internally solid or narrowly empty. Mucous glands 2–12, each simply or complicatedly branched, entering accessory sac separately before being united into a common duct inside wall of accessory sac. Proximal section of dart sac with 0–2 <abbrev xmlns:xlink="http://www.w3.org/1999/xlink" xlink:title="proximal accessory sac, a blind sac on proximal dart sac (= DVM)" id="ABBRID0EOQBG" xlink:type="simple">PAS</abbrev> that if present, each has a tiny opening leading to dart chamber. Vagina between atrium and dart sac elongated only in a few species. Bursa copulatrix duct subcylindrical throughout (modified from <xref ref-type="bibr" rid="B56">Schileyko 2004</xref>).</p></tp:treatment-sec><tp:treatment-sec sec-type="distribution" id="SECID0EWQBG"><title>Distribution.</title><p>China: S Gansu, W Hubei, W Shaanxi, Chongqing, Sichuan.</p></tp:treatment-sec><tp:treatment-sec sec-type="remarks" id="SECID0E2QBG"><title>Remarks.</title><p><italic><tp:taxon-name><tp:taxon-name-part taxon-name-part-type="genus" reg="Laeocathaica">Laeocathaica</tp:taxon-name-part></tp:taxon-name></italic> species are granulate on the protoconch, which is smooth in actual observation due to erosion or weathering. In the original description of <italic><tp:taxon-name><tp:taxon-name-part taxon-name-part-type="genus" reg="Laeocathaica">Laeocathaica</tp:taxon-name-part><tp:taxon-name-part taxon-name-part-type="species" reg="filippina">filippina</tp:taxon-name-part></tp:taxon-name></italic>, Heude (1882) first mentioned the irregular white radiate stripes (1882), which were particularly noted by <xref ref-type="bibr" rid="B24">Möllendorff (1899)</xref> as “die stets vorhandenen Jugendlippen (the ever-present juvenile lips)” that joined the definition of <italic><tp:taxon-name><tp:taxon-name-part taxon-name-part-type="genus" reg="Laeocathaica">Laeocathaica</tp:taxon-name-part></tp:taxon-name></italic>. <xref ref-type="bibr" rid="B24">Möllendorff (1899)</xref> also noticed in <italic><tp:taxon-name><tp:taxon-name-part taxon-name-part-type="genus" reg="Euhadra">Euhadra</tp:taxon-name-part><tp:taxon-name-part taxon-name-part-type="species" reg="haplozona">haplozona</tp:taxon-name-part></tp:taxon-name></italic> Möllendorff, 1899 and <italic><tp:taxon-name><tp:taxon-name-part taxon-name-part-type="genus" reg="Euhadra">Euhadra</tp:taxon-name-part><tp:taxon-name-part taxon-name-part-type="species" reg="eris">eris</tp:taxon-name-part></tp:taxon-name></italic> Möllendorff, 1899 such “ever-present juvenile lips” exist. The juvenile lips, which have remained on the mature shell, may be frequent and weak such as those of <italic><tp:taxon-name><tp:taxon-name-part taxon-name-part-type="genus" reg="Laeocathaica">L.</tp:taxon-name-part><tp:taxon-name-part taxon-name-part-type="species" reg="minwui">minwui</tp:taxon-name-part></tp:taxon-name></italic> Páll-Gergely, 2022 (Fig. <xref ref-type="fig" rid="F11">11A</xref>) and many other species, or sparse and strong as those of <italic><tp:taxon-name><tp:taxon-name-part taxon-name-part-type="genus" reg="Laeocathaica">Laeocathaica</tp:taxon-name-part><tp:taxon-name-part taxon-name-part-type="species" reg="dityla">dityla</tp:taxon-name-part></tp:taxon-name></italic> (Fig. <xref ref-type="fig" rid="F13">13D</xref>) and <italic><tp:taxon-name><tp:taxon-name-part taxon-name-part-type="genus" reg="Laeocathaica">L.</tp:taxon-name-part><tp:taxon-name-part taxon-name-part-type="species" reg="parapolytyla">parapolytyla</tp:taxon-name-part></tp:taxon-name></italic> Wu, sp. nov. (Fig. <xref ref-type="fig" rid="F25">25</xref>). Regarding the genital organs, the Y-shaped forks present on the proximal part of inner wall of the penis were observed exclusively in most anatomically studied <italic><tp:taxon-name><tp:taxon-name-part taxon-name-part-type="genus" reg="Laeocathaica">Laeocathaica</tp:taxon-name-part></tp:taxon-name></italic> species among the Chinese dart-sac-bearing camaenids.</p></tp:treatment-sec><tp:treatment-sec><!--Section generated to contain objects referenced in tp:taxon-treatment.--><fig id="F11" position="float" orientation="portrait"><object-id xmlns:xlink="http://www.w3.org/1999/xlink" content-type="doi" xlink:type="simple">10.3897/zookeys.1154.86237.figure11</object-id><object-id xmlns:xlink="http://www.w3.org/1999/xlink" content-type="arpha" xlink:type="simple">DA0F6C67-4FAD-5BEF-9AE7-2F0B2BAE4BC2</object-id><label>Figure 11.</label><caption><p><bold>A</bold><italic><tp:taxon-name><tp:taxon-name-part taxon-name-part-type="genus" reg="Laeocathaica">Laeocathaica</tp:taxon-name-part><tp:taxon-name-part taxon-name-part-type="species" reg="minwui">minwui</tp:taxon-name-part></tp:taxon-name></italic> Páll-Gergely, 2022, <named-content xmlns:xlink="http://www.w3.org/1999/xlink" content-type="dwc:institutional_code" xlink:title="Senckenberg Forschungsinstitut und Naturmuseum" xlink:href="http://grbio.org/institution/senckenberg-forschungsinstitut-und-naturmuseum" xlink:type="simple">SMF</named-content> 24255a <bold>B</bold><italic><tp:taxon-name><tp:taxon-name-part taxon-name-part-type="genus" reg="Laeocathaica">L.</tp:taxon-name-part><tp:taxon-name-part taxon-name-part-type="species" reg="christinae">christinae</tp:taxon-name-part></tp:taxon-name></italic> (H. Adams, 1870), HBUMM01251-spec.1.</p></caption><graphic xmlns:xlink="http://www.w3.org/1999/xlink" xlink:href="zookeys-1154-049_article-86237__-g011.jpg" position="float" orientation="portrait" xlink:type="simple" id="oo_827354.jpg"><uri content-type="original_file" xlink:type="simple">https://binary.pensoft.net/fig/827354</uri></graphic></fig><fig id="F13" position="float" orientation="portrait"><object-id xmlns:xlink="http://www.w3.org/1999/xlink" content-type="doi" xlink:type="simple">10.3897/zookeys.1154.86237.figure13</object-id><object-id xmlns:xlink="http://www.w3.org/1999/xlink" content-type="arpha" xlink:type="simple">00EFA168-F0EE-5EA0-85AA-A23A1E0356DE</object-id><label>Figure 13.</label><caption><p><bold>A, B</bold><italic><tp:taxon-name><tp:taxon-name-part taxon-name-part-type="genus" reg="Laeocathaica">Laeocathaica</tp:taxon-name-part><tp:taxon-name-part taxon-name-part-type="species" reg="dejeana">dejeana</tp:taxon-name-part></tp:taxon-name></italic> (Heude, 1882) <bold>A</bold><named-content xmlns:xlink="http://www.w3.org/1999/xlink" content-type="dwc:institutional_code" xlink:title="Senckenberg Forschungsinstitut und Naturmuseum" xlink:href="http://grbio.org/institution/senckenberg-forschungsinstitut-und-naturmuseum" xlink:type="simple">SMF</named-content> 23919, lectotype <bold>B</bold> NHMUK1902.5.13.1-2 <bold>C–E</bold><italic><tp:taxon-name><tp:taxon-name-part taxon-name-part-type="genus" reg="Laeocathaica">L.</tp:taxon-name-part><tp:taxon-name-part taxon-name-part-type="species" reg="dityla">dityla</tp:taxon-name-part></tp:taxon-name></italic> Möllendorff, 1899 <bold>C</bold><named-content xmlns:xlink="http://www.w3.org/1999/xlink" content-type="dwc:institutional_code" xlink:title="Senckenberg Forschungsinstitut und Naturmuseum" xlink:href="http://grbio.org/institution/senckenberg-forschungsinstitut-und-naturmuseum" xlink:type="simple">SMF</named-content> 9086, lectotype <bold>D</bold><named-content xmlns:xlink="http://www.w3.org/1999/xlink" content-type="dwc:institutional_code" xlink:title="Senckenberg Forschungsinstitut und Naturmuseum" xlink:href="http://grbio.org/institution/senckenberg-forschungsinstitut-und-naturmuseum" xlink:type="simple">SMF</named-content> 9087, paratype <bold>E</bold> HBUMM00698-spec.1.</p></caption><graphic xmlns:xlink="http://www.w3.org/1999/xlink" xlink:href="zookeys-1154-049_article-86237__-g013.jpg" position="float" orientation="portrait" xlink:type="simple" id="oo_827356.jpg"><uri content-type="original_file" xlink:type="simple">https://binary.pensoft.net/fig/827356</uri></graphic></fig><fig id="F25" position="float" orientation="portrait"><object-id xmlns:xlink="http://www.w3.org/1999/xlink" content-type="doi" xlink:type="simple">10.3897/zookeys.1154.86237.figure25</object-id><object-id xmlns:xlink="http://www.w3.org/1999/xlink" content-type="arpha" xlink:type="simple">B59298CB-9BAB-52EC-BB2B-125BB78FFD66</object-id><label>Figure 25.</label><caption><p><italic><tp:taxon-name><tp:taxon-name-part taxon-name-part-type="genus" reg="Laeocathaica">Laeocathaica</tp:taxon-name-part><tp:taxon-name-part taxon-name-part-type="species" reg="parapolytyla">parapolytyla</tp:taxon-name-part></tp:taxon-name></italic> Wu, sp. nov. <bold>A–E</bold> paratypes HBUMM06640-spec.2–6 <bold>F</bold> holotype, HBUMM06640-spec.1 <bold>G–I</bold> paratypes HBUMM06640-spec.7–9. Both <bold>A, H</bold> show four views <bold>B–G, I</bold> show apical view only.</p></caption><graphic xmlns:xlink="http://www.w3.org/1999/xlink" xlink:href="zookeys-1154-049_article-86237__-g025.jpg" position="float" orientation="portrait" xlink:type="simple" id="oo_827368.jpg"><uri content-type="original_file" xlink:type="simple">https://binary.pensoft.net/fig/827368</uri></graphic></fig></tp:treatment-sec><ref-list><ref id="B52"><mixed-citation xmlns:xlink="http://www.w3.org/1999/xlink" xlink:type="simple"><person-group><name name-style="western"><surname>Richardson</surname><given-names>L</given-names></name></person-group> (<year>1983</year>) <source>Miscellaneous Publications of the Department of Malacology of the Academy of Natural Sciences of Philadelphia, No.</source><publisher-name>9</publisher-name>, <publisher-loc>Bradybaenidae: Catalog of species</publisher-loc>, <size units="page">207 pp</size>.</mixed-citation></ref><ref id="B56"><mixed-citation xmlns:xlink="http://www.w3.org/1999/xlink" xlink:type="simple"><person-group><name name-style="western"><surname>Schileyko</surname><given-names>AA</given-names></name></person-group> (<year>2004</year>) <article-title>Treatise on recent terrestrial pulmonate molluscs, Part 12. <tp:taxon-name><tp:taxon-name-part taxon-name-part-type="family">Bradybaenidae</tp:taxon-name-part></tp:taxon-name>, <tp:taxon-name><tp:taxon-name-part taxon-name-part-type="family">Xanthonychidae</tp:taxon-name-part></tp:taxon-name>, <tp:taxon-name><tp:taxon-name-part taxon-name-part-type="family">Epiphragmophoridae</tp:taxon-name-part></tp:taxon-name>, <tp:taxon-name><tp:taxon-name-part taxon-name-part-type="family">Helminthoglyptidae</tp:taxon-name-part></tp:taxon-name>, <tp:taxon-name><tp:taxon-name-part taxon-name-part-type="family">Elonidae</tp:taxon-name-part></tp:taxon-name>, <tp:taxon-name><tp:taxon-name-part taxon-name-part-type="family">Sphincterochilidae</tp:taxon-name-part></tp:taxon-name>, <tp:taxon-name><tp:taxon-name-part taxon-name-part-type="family">Cochlicellidae</tp:taxon-name-part></tp:taxon-name>. Ruthenica.</article-title><source>Supplement</source><volume>2</volume>(<issue>12</issue>): <fpage>1627</fpage>–<lpage>1763</lpage>. [figs 2099–2259]</mixed-citation></ref><ref id="B24"><mixed-citation xmlns:xlink="http://www.w3.org/1999/xlink" xlink:type="simple"><person-group><name name-style="western"><surname>Möllendorff</surname><given-names>OF</given-names></name></person-group> (<year>1899</year>) <article-title>Binnen-Mollusken aus Westchina und Centralasien. I. Annuaire du Musée Zoologique de l’Académie Impériale des St.</article-title><source>-Pétersburg</source><volume>4</volume>: <fpage>46</fpage>–<lpage>144</lpage>. [pls 2–8.] <ext-link xlink:type="simple" ext-link-type="doi" xlink:href="10.5962/bhl.title.13125">https://doi.org/10.5962/bhl.title.13125</ext-link></mixed-citation></ref></ref-list></tp:taxon-treatment>
