# Supplementary material for: ﻿Land snail diversity in central China: revision of Laeocathaica Möllendorff, 1899 (Gastropoda, Camaenidae), with descriptions of seven new species
Source: Zookeys. 2023 Mar 20;1154:49–147. doi: 10.3897/zookeys.1154.86237 (PMC10209311; doi:10.3897/zookeys.1154.86237)
Supplement: XML Treatment for Laeocathaica anceyi [file zookeys.1154.86237-treatment3.xml]

<!DOCTYPE tp:taxon-treatment
  PUBLIC "-//TaxonX//DTD Taxonomic Treatment Publishing DTD v0 20100105//EN" "tax-treatment-NSO.dtd">
<tp:taxon-treatment xmlns:tp="http://www.plazi.org/taxpub"><tp:treatment-meta><kwd-group><label>Taxon classification</label><kwd>
                  <named-content content-type="kingdom">Animalia</named-content>
                </kwd><kwd>
                  <named-content content-type="order">Stylommatophora</named-content>
                </kwd><kwd>
                  <named-content content-type="family">Camaenidae</named-content>
                </kwd></kwd-group><mixed-citation publication-type="journal"><person-group><name><surname>Wu</surname><given-names>Min</given-names></name><name><surname>Shen</surname><given-names>Wang</given-names></name><name><surname>Chen</surname><given-names>Zhong-Guang</given-names></name></person-group><article-title>﻿Land snail diversity in central China: revision of <italic><tp:taxon-name><tp:taxon-name-part taxon-name-part-type="genus" reg="Laeocathaica">Laeocathaica</tp:taxon-name-part></tp:taxon-name></italic> Möllendorff, 1899 (<tp:taxon-name><tp:taxon-name-part taxon-name-part-type="class">Gastropoda</tp:taxon-name-part></tp:taxon-name>, <tp:taxon-name><tp:taxon-name-part taxon-name-part-type="family">Camaenidae</tp:taxon-name-part></tp:taxon-name>), with descriptions of seven new species</article-title><source>Zookeys</source><day>20</day><month>03</month><year>2023</year><volume>1154</volume><fpage>49</fpage><lpage>147</lpage><pub-id pub-id-type="doi">10.3897/zookeys.1154.86237</pub-id></mixed-citation></tp:treatment-meta><tp:nomenclature><label>﻿</label><tp:taxon-name>
                <object-id xmlns:xlink="http://www.w3.org/1999/xlink" content-type="arpha" xlink:type="simple">3F56C658-E874-5B52-BA01-694D95CB3B8E</object-id>
                <tp:taxon-name-part taxon-name-part-type="genus" reg="Laeocathaica">Laeocathaica</tp:taxon-name-part>
                <tp:taxon-name-part taxon-name-part-type="species" reg="anceyi">anceyi</tp:taxon-name-part>
              </tp:taxon-name><tp:taxon-authority>(Möllendorff in Ancey, 1889)</tp:taxon-authority><tp:nomenclature-citation-list><tp:nomenclature-citation><tp:taxon-name>
                    <tp:taxon-name-part taxon-name-part-type="genus" reg="Helix">Helix</tp:taxon-name-part>
                    <tp:taxon-name-part taxon-name-part-type="species" reg="anceyi">anceyi</tp:taxon-name-part>
                  </tp:taxon-name><comment>Möllendorff in Ancey, 1889: 205.</comment></tp:nomenclature-citation><tp:nomenclature-citation><tp:taxon-name>
                    <tp:taxon-name-part taxon-name-part-type="genus" reg="Laeocathaica">Laeocathaica</tp:taxon-name-part>
                    <tp:taxon-name-part taxon-name-part-type="species" reg="anceyi">anceyi</tp:taxon-name-part>
                  </tp:taxon-name><comment>– <xref ref-type="bibr" rid="B49">Pilsbry 1892</xref>: 215; – <xref ref-type="bibr" rid="B16">Gude 1902</xref>: 8.</comment></tp:nomenclature-citation><tp:nomenclature-citation><tp:taxon-name><tp:taxon-name-part taxon-name-part-type="genus" reg="Laeocathaica">Laeocathaica</tp:taxon-name-part> (<tp:taxon-name-part taxon-name-part-type="subgenus" reg="Laeocathaica">Laeocathaica</tp:taxon-name-part>) <tp:taxon-name-part taxon-name-part-type="species" reg="anceyi">anceyi</tp:taxon-name-part></tp:taxon-name><comment>– <xref ref-type="bibr" rid="B52">Richardson 1983</xref>: 77.</comment></tp:nomenclature-citation></tp:nomenclature-citation-list></tp:nomenclature><tp:treatment-sec sec-type="Examined specimens" id="SECID0EZUAI"><title>Examined specimens.</title><p>None.</p></tp:treatment-sec><tp:treatment-sec sec-type="distribution" id="SECID0E5UAI"><title>Distribution.</title><p>Sichuan.</p></tp:treatment-sec><ref-list><ref id="B49"><mixed-citation xmlns:xlink="http://www.w3.org/1999/xlink" xlink:type="simple"><person-group><name name-style="western"><surname>Pilsbry</surname><given-names>HA</given-names></name></person-group> (<year>1892</year>) Manual of Conchology, Structural and Systematic, with Illustrations of the Species (Second series, Volume 8) (<tp:taxon-name><tp:taxon-name-part taxon-name-part-type="family">Helicidae</tp:taxon-name-part></tp:taxon-name>, Vol. VI). Academy of Natural Science Philadelphia, 314 pp. [58 pls.]</mixed-citation></ref><ref id="B16"><mixed-citation xmlns:xlink="http://www.w3.org/1999/xlink" xlink:type="simple"><person-group><name name-style="western"><surname>Gude</surname><given-names>GK</given-names></name></person-group> (<year>1902</year>) <article-title>A Classified list of the helicoid land shells of Asia.</article-title><source>Journal of Malacology</source><volume>9</volume>: <fpage>1</fpage>–<lpage>11</lpage>.</mixed-citation></ref><ref id="B52"><mixed-citation xmlns:xlink="http://www.w3.org/1999/xlink" xlink:type="simple"><person-group><name name-style="western"><surname>Richardson</surname><given-names>L</given-names></name></person-group> (<year>1983</year>) <source>Miscellaneous Publications of the Department of Malacology of the Academy of Natural Sciences of Philadelphia, No.</source><publisher-name>9</publisher-name>, <publisher-loc>Bradybaenidae: Catalog of species</publisher-loc>, <size units="page">207 pp</size>.</mixed-citation></ref></ref-list></tp:taxon-treatment>
