# Supplementary material for: ﻿Land snail diversity in central China: revision of Laeocathaica Möllendorff, 1899 (Gastropoda, Camaenidae), with descriptions of seven new species
Source: Zookeys. 2023 Mar 20;1154:49–147. doi: 10.3897/zookeys.1154.86237 (PMC10209311; doi:10.3897/zookeys.1154.86237)
Supplement: XML Treatment for Laeocathaica christinae [file zookeys.1154.86237-treatment6.xml]

<!DOCTYPE tp:taxon-treatment
  PUBLIC "-//TaxonX//DTD Taxonomic Treatment Publishing DTD v0 20100105//EN" "tax-treatment-NSO.dtd">
<tp:taxon-treatment xmlns:tp="http://www.plazi.org/taxpub"><tp:treatment-meta><kwd-group><label>Taxon classification</label><kwd>
                  <named-content content-type="kingdom">Animalia</named-content>
                </kwd><kwd>
                  <named-content content-type="order">Stylommatophora</named-content>
                </kwd><kwd>
                  <named-content content-type="family">Camaenidae</named-content>
                </kwd></kwd-group><mixed-citation publication-type="journal"><person-group><name><surname>Wu</surname><given-names>Min</given-names></name><name><surname>Shen</surname><given-names>Wang</given-names></name><name><surname>Chen</surname><given-names>Zhong-Guang</given-names></name></person-group><article-title>﻿Land snail diversity in central China: revision of <italic><tp:taxon-name><tp:taxon-name-part taxon-name-part-type="genus" reg="Laeocathaica">Laeocathaica</tp:taxon-name-part></tp:taxon-name></italic> Möllendorff, 1899 (<tp:taxon-name><tp:taxon-name-part taxon-name-part-type="class">Gastropoda</tp:taxon-name-part></tp:taxon-name>, <tp:taxon-name><tp:taxon-name-part taxon-name-part-type="family">Camaenidae</tp:taxon-name-part></tp:taxon-name>), with descriptions of seven new species</article-title><source>Zookeys</source><day>20</day><month>03</month><year>2023</year><volume>1154</volume><fpage>49</fpage><lpage>147</lpage><pub-id pub-id-type="doi">10.3897/zookeys.1154.86237</pub-id></mixed-citation></tp:treatment-meta><tp:nomenclature><label>﻿</label><tp:taxon-name>
                <object-id xmlns:xlink="http://www.w3.org/1999/xlink" content-type="arpha" xlink:type="simple">3D2C7EE7-3974-5D7A-8B96-38B4A770FCC4</object-id>
                <tp:taxon-name-part taxon-name-part-type="genus" reg="Laeocathaica">Laeocathaica</tp:taxon-name-part>
                <tp:taxon-name-part taxon-name-part-type="species" reg="christinae">christinae</tp:taxon-name-part>
              </tp:taxon-name><tp:taxon-authority>(H. Adams, 1870)</tp:taxon-authority><xref ref-type="fig" rid="F2">Figs 2A</xref><xref ref-type="fig" rid="F11">, 11B</xref><xref ref-type="fig" rid="F12">, 12</xref><xref ref-type="fig" rid="F42">, 42C</xref><xref ref-type="fig" rid="F45">, 45G, H</xref><xref ref-type="table" rid="T1">; Table 1</xref><tp:nomenclature-citation-list><tp:nomenclature-citation><tp:taxon-name><tp:taxon-name-part taxon-name-part-type="genus" reg="Helix">Helix</tp:taxon-name-part> (<tp:taxon-name-part taxon-name-part-type="subgenus" reg="Plectotropis">Plectotropis</tp:taxon-name-part>) <tp:taxon-name-part taxon-name-part-type="species" reg="christinae">christinae</tp:taxon-name-part></tp:taxon-name><comment>H. Adams, 1870: 377, pl. 27, fig. 4, 4a.</comment></tp:nomenclature-citation><tp:nomenclature-citation><tp:taxon-name><tp:taxon-name-part taxon-name-part-type="genus" reg="Helix">Helix</tp:taxon-name-part> (<tp:taxon-name-part taxon-name-part-type="subgenus" reg="Plectopylis">Plectopylis</tp:taxon-name-part>) <tp:taxon-name-part taxon-name-part-type="species" reg="christinae">christinae</tp:taxon-name-part></tp:taxon-name><comment>– Ancey, 1882: 44.</comment></tp:nomenclature-citation><tp:nomenclature-citation><tp:taxon-name>
                    <tp:taxon-name-part taxon-name-part-type="genus" reg="Helix">Helix</tp:taxon-name-part>
                    <tp:taxon-name-part taxon-name-part-type="species" reg="christinae">christinae</tp:taxon-name-part>
                  </tp:taxon-name><comment>– Dohrn, 1881: 596, pl. 174, figs 17–19; – <xref ref-type="bibr" rid="B23">Möllendorff 1884</xref>: 340, 351; – <xref ref-type="bibr" rid="B15">Gredler 1884</xref>: 264; – Heude 1885: 111, pl. 29, fig. 4; – <xref ref-type="bibr" rid="B49">Pilsbry 1892</xref>: 213, pl. 57, figs 15–17.</comment></tp:nomenclature-citation><tp:nomenclature-citation><tp:taxon-name>
                    <tp:taxon-name-part taxon-name-part-type="genus" reg="Laeocathaica">Laeocathaica</tp:taxon-name-part>
                    <tp:taxon-name-part taxon-name-part-type="species" reg="christinae">christinae</tp:taxon-name-part>
                  </tp:taxon-name><comment>– <xref ref-type="bibr" rid="B24">Möllendorff 1899</xref>: 43; – <xref ref-type="bibr" rid="B16">Gude 1902</xref>: 6; – <xref ref-type="bibr" rid="B81">Yen 1942</xref>: 283, pl. 28, fig. 197; – <xref ref-type="bibr" rid="B8">Chen and Zhang 2004</xref>: 334, fig. 326; – <xref ref-type="bibr" rid="B46">Páll-Gergely et al. 2022</xref>: 54, fig. 13.</comment></tp:nomenclature-citation><tp:nomenclature-citation><tp:taxon-name><tp:taxon-name-part taxon-name-part-type="genus" reg="Laeocathaica">Laeocathaica</tp:taxon-name-part> (<tp:taxon-name-part taxon-name-part-type="subgenus" reg="Laeocathaica">Laeocathaica</tp:taxon-name-part>) <tp:taxon-name-part taxon-name-part-type="species" reg="christinae">christinae</tp:taxon-name-part> <tp:taxon-name-part taxon-name-part-type="subspecies" reg="christinae">christinae</tp:taxon-name-part></tp:taxon-name><comment>– <xref ref-type="bibr" rid="B85">Zilch 1968</xref>: 173.</comment></tp:nomenclature-citation><tp:nomenclature-citation><tp:taxon-name><tp:taxon-name-part taxon-name-part-type="genus" reg="Laeocathaica">Laeocathaica</tp:taxon-name-part> (<tp:taxon-name-part taxon-name-part-type="subgenus" reg="Laeocathaica">Laeocathaica</tp:taxon-name-part>) <tp:taxon-name-part taxon-name-part-type="species" reg="christinae">christinae</tp:taxon-name-part></tp:taxon-name><comment>– <xref ref-type="bibr" rid="B52">Richardson 1983</xref>: 77.</comment></tp:nomenclature-citation></tp:nomenclature-citation-list></tp:nomenclature><tp:treatment-sec sec-type="material" id="SECID0E23BI"><title>Museum material.</title><p><named-content xmlns:xlink="http://www.w3.org/1999/xlink" content-type="dwc:institutional_code" xlink:title="Senckenberg Forschungsinstitut und Naturmuseum" xlink:href="http://grbio.org/institution/senckenberg-forschungsinstitut-und-naturmuseum" xlink:type="simple">SMF</named-content> 61056. Labeled with <italic><tp:taxon-name><tp:taxon-name-part taxon-name-part-type="genus" reg="Laeocathaica">L.</tp:taxon-name-part><tp:taxon-name-part taxon-name-part-type="species" reg="subsimilis">subsimilis</tp:taxon-name-part></tp:taxon-name></italic>: <named-content xmlns:xlink="http://www.w3.org/1999/xlink" content-type="dwc:institutional_code" xlink:title="Senckenberg Forschungsinstitut und Naturmuseum" xlink:href="http://grbio.org/institution/senckenberg-forschungsinstitut-und-naturmuseum" xlink:type="simple">SMF</named-content> 50089, two <abbrev xmlns:xlink="http://www.w3.org/1999/xlink" xlink:title="fully mature empty shell(s)" id="ABBRID0EU4BI" xlink:type="simple">fms</abbrev>; W-Hupei, China; Slg. g. Maegele ex V. Gredler, 1906.</p></tp:treatment-sec><tp:treatment-sec sec-type="material" id="SECID0EY4BI"><title>New material.</title><p>HBUMM01251a, many <abbrev xmlns:xlink="http://www.w3.org/1999/xlink" xlink:title="fully mature animal(s) (i.e., shell(s) and soft parts)" id="ABBRID0E54BI" xlink:type="simple">fma</abbrev>, 1 <abbrev xmlns:xlink="http://www.w3.org/1999/xlink" xlink:title="fully mature animal(s) (i.e., shell(s) and soft parts)" id="ABBRID0EC5BI" xlink:type="simple">fma</abbrev> dissected; Wuyuandong [无源洞] and nearby, Badong [巴东], Hubei Province, 254 m <abbrev xmlns:xlink="http://www.w3.org/1999/xlink" xlink:title="above sea level" id="ABBRID0EG5BI" xlink:type="simple">a.s.l</abbrev>., <named-content xmlns:xlink="http://www.w3.org/1999/xlink" content-type="dwc:verbatimCoordinates" xlink:type="simple"><named-content content-type="geo-json" specific-use="{&#34;type&#34;:&#34;Point&#34;,&#34;coordinates&#34;:[110.420139,31.027667]}" id="NCID0EN5BI" xlink:type="simple">31.027667°N, 110.420139°E</named-content></named-content>, broad-leaved woods, limestone, humid, 2003-VIII-20, coll. Wu, M. HBUMM04204, Wuyuandong and nearby, Badong, Hubei Province, 255 m <abbrev xmlns:xlink="http://www.w3.org/1999/xlink" xlink:title="above sea level" id="ABBRID0ES5BI" xlink:type="simple">a.s.l</abbrev>., <named-content xmlns:xlink="http://www.w3.org/1999/xlink" content-type="dwc:verbatimCoordinates" xlink:type="simple"><named-content content-type="geo-json" specific-use="{&#34;type&#34;:&#34;Point&#34;,&#34;coordinates&#34;:[110.422111,31.026806]}" id="NCID0EZ5BI" xlink:type="simple">31.026806°N, 110.422111°E</named-content></named-content>, broad-leaved woods, limestone, humid, 2004-VII-31, coll. Wu, M., Wu, Q., Qi, G.</p><fig id="F11" position="float" orientation="portrait"><object-id xmlns:xlink="http://www.w3.org/1999/xlink" content-type="doi" xlink:type="simple">10.3897/zookeys.1154.86237.figure11</object-id><object-id xmlns:xlink="http://www.w3.org/1999/xlink" content-type="arpha" xlink:type="simple">DA0F6C67-4FAD-5BEF-9AE7-2F0B2BAE4BC2</object-id><label>Figure 11.</label><caption><p><bold>A</bold><italic><tp:taxon-name><tp:taxon-name-part taxon-name-part-type="genus" reg="Laeocathaica">Laeocathaica</tp:taxon-name-part><tp:taxon-name-part taxon-name-part-type="species" reg="minwui">minwui</tp:taxon-name-part></tp:taxon-name></italic> Páll-Gergely, 2022, <named-content xmlns:xlink="http://www.w3.org/1999/xlink" content-type="dwc:institutional_code" xlink:title="Senckenberg Forschungsinstitut und Naturmuseum" xlink:href="http://grbio.org/institution/senckenberg-forschungsinstitut-und-naturmuseum" xlink:type="simple">SMF</named-content> 24255a <bold>B</bold><italic><tp:taxon-name><tp:taxon-name-part taxon-name-part-type="genus" reg="Laeocathaica">L.</tp:taxon-name-part><tp:taxon-name-part taxon-name-part-type="species" reg="christinae">christinae</tp:taxon-name-part></tp:taxon-name></italic> (H. Adams, 1870), HBUMM01251-spec.1.</p></caption><graphic xmlns:xlink="http://www.w3.org/1999/xlink" xlink:href="zookeys-1154-049_article-86237__-g011.jpg" position="float" orientation="portrait" xlink:type="simple" id="oo_827354.jpg"><uri content-type="original_file" xlink:type="simple">https://binary.pensoft.net/fig/827354</uri></graphic></fig></tp:treatment-sec><tp:treatment-sec sec-type="distribution" id="SECID0EJACI"><title>Distribution.</title><p>Chongqing: Fengjie (type locality: Fungsiang gorge (= Fengxiangxia)); Hubei: Badong.</p></tp:treatment-sec><tp:treatment-sec sec-type="Additional information of shell" id="SECID0EOACI"><title>Additional information of shell.</title><p>Tiny granules (~ 5 – ~ 50 µm) are densely and radially arranged throughout the protoconch. The erosion or weathering of sculpture on adult shell is not observed. Spiral grooves are absent throughout the shell. On teleoconch the growth lines are usually indistinct.</p></tp:treatment-sec><tp:treatment-sec sec-type="General anatomy" id="SECID0ETACI"><title>General anatomy.</title><p>Eversible head wart weakly present. Jaw arcuate, with four projecting ribs.</p></tp:treatment-sec><tp:treatment-sec sec-type="Anatomy of genital organs" id="SECID0EYACI"><title>Anatomy of genital organs.</title><p>Penial sheath covering ~ 1/3 of penis. Penis tubular and equally thick. Inside penis, 5–6 narrow or thick pilasters present, Y-shaped fork formed by adjacent pilasters absent. Fine pilasters on distal end of penis merging into seven or eight thick folds. Vas deferens narrow throughout. Vagina between atrium and dart sac not elongated. Vagina between dart sac and insertion of bursa copulatrix duct ~ 1/2 length of dart sac. Dart sac slightly shorter than penis. Love dart ~ 5 mm long, apically 2-bladed. Accessory sac small but externally distinct, internally empty but spatially narrow, inserting into dart sac at middle part, opening to distal dart chamber. Mucous glands four (HBUMM04204-spec.14, spec.16) or five (HBUMM04204-spec.13, HBUMM01251a-spec.1), each complicatedly branched. Proximal accessory sacs two, symmetrical or the left one slightly larger (HBUMM04204-spec.14), dorsally and ventrally separated, each with a distal opening leading to dart chamber near its opening. Bursa copulatrix duct of even diameter. Bursa copulatrix ovate, small.</p><fig id="F12" position="float" orientation="portrait"><object-id xmlns:xlink="http://www.w3.org/1999/xlink" content-type="doi" xlink:type="simple">10.3897/zookeys.1154.86237.figure12</object-id><object-id xmlns:xlink="http://www.w3.org/1999/xlink" content-type="arpha" xlink:type="simple">54496D78-8A12-5E51-BBA2-7519B2BC026B</object-id><label>Figure 12.</label><caption><p>Genital anatomy of <italic><tp:taxon-name><tp:taxon-name-part taxon-name-part-type="genus" reg="Laeocathaica">Laeocathaica</tp:taxon-name-part><tp:taxon-name-part taxon-name-part-type="species" reg="christinae">christinae</tp:taxon-name-part></tp:taxon-name></italic> (H. Adams, 1870) <bold>A, C</bold> HBUMM01251-spec.1 <bold>B, D</bold> HBUMM04204-spec.1 <bold>A</bold> general view <bold>B–D</bold> apical, ventral, and left views of dart sac apparatus. Abbreviations: <abbrev xmlns:xlink="http://www.w3.org/1999/xlink" xlink:title="opening of accessory sac leading to dart chamber" id="ABBRID0EYBCI" xlink:type="simple">AO</abbrev> – opening of accessory sac leading to dart chamber; <abbrev xmlns:xlink="http://www.w3.org/1999/xlink" xlink:title="accessory sac" id="ABBRID0E3BCI" xlink:type="simple">AS</abbrev> – accessory sac; <abbrev xmlns:xlink="http://www.w3.org/1999/xlink" xlink:title="atrium" id="ABBRID0EACCI" xlink:type="simple">At</abbrev> – atrium; <abbrev xmlns:xlink="http://www.w3.org/1999/xlink" xlink:title="bursa copulatrix" id="ABBRID0EECCI" xlink:type="simple">BC</abbrev> – bursa copulatrix; <abbrev xmlns:xlink="http://www.w3.org/1999/xlink" xlink:title="bursa copulatrix duct" id="ABBRID0EICCI" xlink:type="simple">BCD</abbrev> – bursa copulatrix duct; <abbrev xmlns:xlink="http://www.w3.org/1999/xlink" xlink:title="dart sac" id="ABBRID0EMCCI" xlink:type="simple">DS</abbrev> – dart sac; <abbrev xmlns:xlink="http://www.w3.org/1999/xlink" xlink:title="a chamber containing love dart" id="ABBRID0EQCCI" xlink:type="simple">DtC</abbrev> – a chamber containing love dart; <abbrev xmlns:xlink="http://www.w3.org/1999/xlink" xlink:title="epiphallus" id="ABBRID0EUCCI" xlink:type="simple">Ep</abbrev> – epiphallus; <abbrev xmlns:xlink="http://www.w3.org/1999/xlink" xlink:title="free oviduct" id="ABBRID0EYCCI" xlink:type="simple">FO</abbrev> – free oviduct; <abbrev xmlns:xlink="http://www.w3.org/1999/xlink" xlink:title="mucous glands" id="ABBRID0E3CCI" xlink:type="simple">MG</abbrev> – mucous glands; P – penis; <abbrev xmlns:xlink="http://www.w3.org/1999/xlink" xlink:title="proximal accessory sac, a blind sac on proximal dart sac (= DVM)" id="ABBRID0EADCI" xlink:type="simple">PAS</abbrev> – proximal accessory sac; <abbrev xmlns:xlink="http://www.w3.org/1999/xlink" xlink:title="opening of proximal accessory sac leading to dart sac chamber or dart chamber. In illustrations an PO is indicated by an asterisk or a red dot" id="ABBRID0EEDCI" xlink:type="simple">PO</abbrev> – opening of proximal accessory sac leading to dart chamber or dart sac chamber; <abbrev xmlns:xlink="http://www.w3.org/1999/xlink" xlink:title="penial retractor muscle" id="ABBRID0EIDCI" xlink:type="simple">PR</abbrev> – penial retractor muscle; <abbrev xmlns:xlink="http://www.w3.org/1999/xlink" xlink:title="penial sheath" id="ABBRID0EMDCI" xlink:type="simple">PS</abbrev> – penial sheath; <abbrev xmlns:xlink="http://www.w3.org/1999/xlink" xlink:title="vagina" id="ABBRID0EQDCI" xlink:type="simple">Va</abbrev> – vagina; <abbrev xmlns:xlink="http://www.w3.org/1999/xlink" xlink:title="vas deferens" id="ABBRID0EUDCI" xlink:type="simple">VD</abbrev> – vas deferens. Asterisk * indicates the opening of proximal accessory sac.</p></caption><graphic xmlns:xlink="http://www.w3.org/1999/xlink" xlink:href="zookeys-1154-049_article-86237__-g012.jpg" position="float" orientation="portrait" xlink:type="simple" id="oo_827355.jpg"><uri content-type="original_file" xlink:type="simple">https://binary.pensoft.net/fig/827355</uri></graphic></fig></tp:treatment-sec><tp:treatment-sec sec-type="remarks" id="SECID0E4DCI"><title>Remarks.</title><p>This species is not known from NW Sichuan, so the specimens distributed in “Wentschun” [Wenchuan 汶川] identified as <italic><tp:taxon-name><tp:taxon-name-part taxon-name-part-type="genus" reg="Cathaica">Cathaica</tp:taxon-name-part><tp:taxon-name-part taxon-name-part-type="species" reg="christinae">christinae</tp:taxon-name-part></tp:taxon-name></italic> by <xref ref-type="bibr" rid="B7">Blume (1925</xref>; followed by <xref ref-type="bibr" rid="B79">Yen 1938</xref>), may indicate some other sinistral species. However, it could also be an erroneous site naming, as all field records except this indicate that no <italic><tp:taxon-name><tp:taxon-name-part taxon-name-part-type="genus" reg="Laeocathaica">Laeocathaica</tp:taxon-name-part></tp:taxon-name></italic> species is distributed in Wenchuan.</p></tp:treatment-sec><tp:treatment-sec><!--Section generated to contain objects referenced in tp:taxon-treatment.--><fig id="F2" position="float" orientation="portrait"><object-id xmlns:xlink="http://www.w3.org/1999/xlink" content-type="doi" xlink:type="simple">10.3897/zookeys.1154.86237.figure2</object-id><object-id xmlns:xlink="http://www.w3.org/1999/xlink" content-type="arpha" xlink:type="simple">E2EB8DF9-D74A-519B-93CE-A5EDDB1BC3B4</object-id><label>Figure 2.</label><caption><p><bold>A</bold> distribution map of all known species of <italic><tp:taxon-name><tp:taxon-name-part taxon-name-part-type="genus" reg="Laeocathaica">Laeocathaica</tp:taxon-name-part></tp:taxon-name></italic> Möllendorff, 1899 except <italic><tp:taxon-name><tp:taxon-name-part taxon-name-part-type="genus" reg="Laeocathaica">L.</tp:taxon-name-part><tp:taxon-name-part taxon-name-part-type="species" reg="anceyi">anceyi</tp:taxon-name-part></tp:taxon-name></italic> (Möllendorff in Ancey, 1889), <italic><tp:taxon-name><tp:taxon-name-part taxon-name-part-type="genus" reg="Laeocathaica">L.</tp:taxon-name-part><tp:taxon-name-part taxon-name-part-type="species" reg="hisanoi">hisanoi</tp:taxon-name-part></tp:taxon-name></italic> Páll-Gergely, 2022, and <italic><tp:taxon-name><tp:taxon-name-part taxon-name-part-type="genus" reg="Laeocathaica">L.</tp:taxon-name-part><tp:taxon-name-part taxon-name-part-type="species" reg="leucorhaphe">leucorhaphe</tp:taxon-name-part></tp:taxon-name></italic> Möllendorff, 1899 whose precise localities are not known; white dots: the localities where no <italic><tp:taxon-name><tp:taxon-name-part taxon-name-part-type="genus" reg="Laeocathaica">Laeocathaica</tp:taxon-name-part></tp:taxon-name></italic> species was ever found <bold>B</bold> distribution of the new species described in this paper, yellow dots: <italic><tp:taxon-name><tp:taxon-name-part taxon-name-part-type="genus" reg="Laeocathaica">L.</tp:taxon-name-part><tp:taxon-name-part taxon-name-part-type="species" reg="qingchuanensis">qingchuanensis</tp:taxon-name-part></tp:taxon-name></italic> Wu, sp. nov., green dot: <italic><tp:taxon-name><tp:taxon-name-part taxon-name-part-type="genus" reg="Laeocathaica">L.</tp:taxon-name-part><tp:taxon-name-part taxon-name-part-type="species" reg="zhengpingliui">zhengpingliui</tp:taxon-name-part></tp:taxon-name></italic> Wu, sp. nov., brown dots: <italic><tp:taxon-name><tp:taxon-name-part taxon-name-part-type="genus" reg="Laeocathaica">L.</tp:taxon-name-part><tp:taxon-name-part taxon-name-part-type="species" reg="parapolytyla">parapolytyla</tp:taxon-name-part></tp:taxon-name></italic> Wu, sp. nov., white dot: <italic><tp:taxon-name><tp:taxon-name-part taxon-name-part-type="genus" reg="Laeocathaica">L.</tp:taxon-name-part><tp:taxon-name-part taxon-name-part-type="species" reg="qiminglii">qiminglii</tp:taxon-name-part></tp:taxon-name></italic> Wu, sp. nov., pink dot: <italic><tp:taxon-name><tp:taxon-name-part taxon-name-part-type="genus" reg="Laeocathaica">L.</tp:taxon-name-part><tp:taxon-name-part taxon-name-part-type="species" reg="cheni">cheni</tp:taxon-name-part></tp:taxon-name></italic> Wu, sp. nov., blue dots: <italic><tp:taxon-name><tp:taxon-name-part taxon-name-part-type="genus" reg="Laeocathaica">L.</tp:taxon-name-part><tp:taxon-name-part taxon-name-part-type="species" reg="qishilii">qishilii</tp:taxon-name-part></tp:taxon-name></italic> Wu, sp. nov., orange dots: <italic><tp:taxon-name><tp:taxon-name-part taxon-name-part-type="genus" reg="Laeocathaica">L.</tp:taxon-name-part><tp:taxon-name-part taxon-name-part-type="species" reg="nordsiecki">nordsiecki</tp:taxon-name-part></tp:taxon-name></italic> Wu, sp. nov. <bold>C</bold> distribution of <italic><tp:taxon-name><tp:taxon-name-part taxon-name-part-type="genus" reg="Laeocathaica">L.</tp:taxon-name-part><tp:taxon-name-part taxon-name-part-type="species" reg="carinifera">carinifera</tp:taxon-name-part></tp:taxon-name></italic> (H. Adams, 1870) (green dots), <italic><tp:taxon-name><tp:taxon-name-part taxon-name-part-type="genus" reg="Laeocathaica">L.</tp:taxon-name-part><tp:taxon-name-part taxon-name-part-type="species" reg="qingchuanensis">qingchuanensis</tp:taxon-name-part></tp:taxon-name></italic> Wu, sp. nov. (yellow dots), and <italic><tp:taxon-name><tp:taxon-name-part taxon-name-part-type="genus" reg="Laeocathaica">L.</tp:taxon-name-part><tp:taxon-name-part taxon-name-part-type="species" reg="stenochone">stenochone</tp:taxon-name-part></tp:taxon-name></italic> Möllendorff, 1899 (blue dots) <bold>D</bold> distribution of <italic><tp:taxon-name><tp:taxon-name-part taxon-name-part-type="genus" reg="Laeocathaica">L.</tp:taxon-name-part><tp:taxon-name-part taxon-name-part-type="species" reg="amdoana">amdoana</tp:taxon-name-part></tp:taxon-name></italic> Möllendorff, 1899 (green dots), <italic><tp:taxon-name><tp:taxon-name-part taxon-name-part-type="genus" reg="Laeocathaica">L.</tp:taxon-name-part><tp:taxon-name-part taxon-name-part-type="species" reg="distinguenda">distinguenda</tp:taxon-name-part></tp:taxon-name></italic> Möllendorff, 1899 (pink dots), and <italic><tp:taxon-name><tp:taxon-name-part taxon-name-part-type="genus" reg="Laeocathaica">L.</tp:taxon-name-part><tp:taxon-name-part taxon-name-part-type="species" reg="tropidorhaphe">tropidorhaphe</tp:taxon-name-part></tp:taxon-name></italic> Möllendorff, 1899 (blue dots) <bold>C</bold> equivalent to the larger box in (<bold>A</bold>), <bold>B, D</bold> equivalent to the smaller box in (<bold>A</bold>).</p></caption><graphic xmlns:xlink="http://www.w3.org/1999/xlink" xlink:href="zookeys-1154-049_article-86237__-g002.jpg" position="float" orientation="portrait" xlink:type="simple" id="oo_827345.jpg"><uri content-type="original_file" xlink:type="simple">https://binary.pensoft.net/fig/827345</uri></graphic></fig><fig id="F42" position="float" orientation="portrait"><object-id xmlns:xlink="http://www.w3.org/1999/xlink" content-type="doi" xlink:type="simple">10.3897/zookeys.1154.86237.figure42</object-id><object-id xmlns:xlink="http://www.w3.org/1999/xlink" content-type="arpha" xlink:type="simple">98189546-AE3E-577E-809F-F9B908AC9651</object-id><label>Figure 42.</label><caption><p>Internal view of penis <bold>A, B</bold><italic><tp:taxon-name><tp:taxon-name-part taxon-name-part-type="genus" reg="Laeocathaica">Laeocathaica</tp:taxon-name-part><tp:taxon-name-part taxon-name-part-type="species" reg="dolani">dolani</tp:taxon-name-part></tp:taxon-name></italic> (Pilsbry, 1934), HBUMM00069-spec.1 <bold>A</bold> general view <bold>B</bold> proximal penis <bold>C</bold><italic><tp:taxon-name><tp:taxon-name-part taxon-name-part-type="genus" reg="Laeocathaica">L.</tp:taxon-name-part><tp:taxon-name-part taxon-name-part-type="species" reg="christinae">christinae</tp:taxon-name-part></tp:taxon-name></italic> (H. Adams, 1870), HBUMM01251a-spec.1, general view <bold>D</bold><italic><tp:taxon-name><tp:taxon-name-part taxon-name-part-type="genus" reg="Laeocathaica">L.</tp:taxon-name-part><tp:taxon-name-part taxon-name-part-type="species" reg="phaeomphala">phaeomphala</tp:taxon-name-part></tp:taxon-name></italic> Möllendorff, 1899, HBUMM05433-spec.1 <bold>E</bold><italic><tp:taxon-name><tp:taxon-name-part taxon-name-part-type="genus" reg="Laeocathaica">L.</tp:taxon-name-part><tp:taxon-name-part taxon-name-part-type="species" reg="odophora">odophora</tp:taxon-name-part></tp:taxon-name></italic> Möllendorff, 1899, HBUMM08430-spec.1 <bold>F</bold><italic><tp:taxon-name><tp:taxon-name-part taxon-name-part-type="genus" reg="Laeocathaica">L.</tp:taxon-name-part><tp:taxon-name-part taxon-name-part-type="species" reg="pewzowi">pewzowi</tp:taxon-name-part></tp:taxon-name></italic> Möllendorff, 1899, <named-content xmlns:xlink="http://www.w3.org/1999/xlink" content-type="dwc:institutional_code" xlink:title="Zoological Institute, Russian Academy of Sciences" xlink:href="http://grbio.org/institution/zoological-institute-russian-academy-sciences" xlink:type="simple">ZIN</named-content> RAS No. 4, “<italic><tp:taxon-name><tp:taxon-name-part taxon-name-part-type="genus" reg="Aegista">Aegista</tp:taxon-name-part><tp:taxon-name-part taxon-name-part-type="species" reg="pewzowi">pewzowi</tp:taxon-name-part></tp:taxon-name></italic> Schalf.” <bold>G, H</bold><italic><tp:taxon-name><tp:taxon-name-part taxon-name-part-type="genus" reg="Laeocathaica">L.</tp:taxon-name-part><tp:taxon-name-part taxon-name-part-type="species" reg="parapolytyla">parapolytyla</tp:taxon-name-part></tp:taxon-name></italic> Wu, sp. nov., HBUMM06640-spec.1, holotype <bold>G</bold> general view <bold>H</bold> proximal part. Arrows indicate the position where two penial internal pilasters fuse into one distal pilaster.</p></caption><graphic xmlns:xlink="http://www.w3.org/1999/xlink" xlink:href="zookeys-1154-049_article-86237__-g042.jpg" position="float" orientation="portrait" xlink:type="simple" id="oo_827385.jpg"><uri content-type="original_file" xlink:type="simple">https://binary.pensoft.net/fig/827385</uri></graphic></fig><fig id="F45" position="float" orientation="portrait"><object-id xmlns:xlink="http://www.w3.org/1999/xlink" content-type="doi" xlink:type="simple">10.3897/zookeys.1154.86237.figure45</object-id><object-id xmlns:xlink="http://www.w3.org/1999/xlink" content-type="arpha" xlink:type="simple">D11C797B-6A8C-56FB-8B49-9FD63E4AC017</object-id><label>Figure 45.</label><caption><p>SEM micrographs <bold>A, B</bold><italic><tp:taxon-name><tp:taxon-name-part taxon-name-part-type="genus" reg="Laeocathaica">Laeocathaica</tp:taxon-name-part><tp:taxon-name-part taxon-name-part-type="species" reg="potanini">potanini</tp:taxon-name-part></tp:taxon-name></italic> Möllendorff, 1899, HBUMM00633 <bold>A</bold> protoconch <bold>B</bold> teleoconch <bold>C, D</bold><italic><tp:taxon-name><tp:taxon-name-part taxon-name-part-type="genus" reg="Laeocathaica">L.</tp:taxon-name-part><tp:taxon-name-part taxon-name-part-type="species" reg="dityla">dityla</tp:taxon-name-part></tp:taxon-name></italic> Möllendorff, 1899, HBUMM00698 <bold>C</bold> protoconch <bold>D</bold> teleoconch <bold>E, F</bold><italic><tp:taxon-name><tp:taxon-name-part taxon-name-part-type="genus" reg="Laeocathaica">L.</tp:taxon-name-part><tp:taxon-name-part taxon-name-part-type="species" reg="qingchuanensis">qingchuanensis</tp:taxon-name-part></tp:taxon-name></italic> Wu, sp. nov., HBUMM01179a-spec.6, paratype <bold>E</bold> protoconch <bold>F</bold> teleoconch <bold>G, H</bold><italic><tp:taxon-name><tp:taxon-name-part taxon-name-part-type="genus" reg="Laeocathaica">L.</tp:taxon-name-part><tp:taxon-name-part taxon-name-part-type="species" reg="christinae">christinae</tp:taxon-name-part></tp:taxon-name></italic> (H. Adams, 1870), HBUMM01251a <bold>G</bold> protoconch <bold>H</bold> teleoconch <bold>I, J</bold><italic><tp:taxon-name><tp:taxon-name-part taxon-name-part-type="genus" reg="Laeocathaica">L.</tp:taxon-name-part><tp:taxon-name-part taxon-name-part-type="species" reg="carinifera">carinifera</tp:taxon-name-part></tp:taxon-name></italic> (H. Adams, 1870), HBUMM04162 <bold>I</bold> protoconch <bold>J</bold> teleoconch <bold>K, L</bold><italic><tp:taxon-name><tp:taxon-name-part taxon-name-part-type="genus" reg="Laeocathaica">L.</tp:taxon-name-part><tp:taxon-name-part taxon-name-part-type="species" reg="polytyla">polytyla</tp:taxon-name-part></tp:taxon-name></italic> Möllendorff, 1899, HBUMM05437 <bold>K</bold> protoconch <bold>L</bold> teleoconch.</p></caption><graphic xmlns:xlink="http://www.w3.org/1999/xlink" xlink:href="zookeys-1154-049_article-86237__-g045.jpg" position="float" orientation="portrait" xlink:type="simple" id="oo_827388.jpg"><uri content-type="original_file" xlink:type="simple">https://binary.pensoft.net/fig/827388</uri></graphic></fig><table-wrap id="T1" position="float" orientation="portrait"><label>Table 1.</label><caption><p>Some character states of the terminal genitalia in <italic><tp:taxon-name><tp:taxon-name-part taxon-name-part-type="genus" reg="Laeocathaica">Laeocathaica</tp:taxon-name-part></tp:taxon-name></italic> Möllendorff, 1899.</p></caption><table id="TID0ER3DI" rules="all"><tbody><tr><th rowspan="1" colspan="1">Characters\Species</th><th rowspan="1" colspan="1">Vagina elongated above dart sac (+) or not (–)</th><th rowspan="1" colspan="1">Number of mucous glands</th><th rowspan="1" colspan="1">Branching of mucous gland duct complicated (+) or simple (–)</th><th rowspan="1" colspan="1">Blades of apical dart</th><th rowspan="1" colspan="1">Number of <abbrev xmlns:xlink="http://www.w3.org/1999/xlink" xlink:title="proximal accessory sac, a blind sac on proximal dart sac (= DVM)" id="ABBRID0EG3AE" xlink:type="simple">PAS</abbrev></th><th rowspan="1" colspan="1"><abbrev xmlns:xlink="http://www.w3.org/1999/xlink" xlink:title="proximal accessory sac, a blind sac on proximal dart sac (= DVM)" id="ABBRID0EN3AE" xlink:type="simple">PAS</abbrev>: Symmetrical (+) or asymmetrical (–)</th><th rowspan="1" colspan="1">Number of <abbrev xmlns:xlink="http://www.w3.org/1999/xlink" xlink:title="proximal accessory sac, a blind sac on proximal dart sac (= DVM)" id="ABBRID0EV3AE" xlink:type="simple">PAS</abbrev> opening(s)</th><th rowspan="1" colspan="1"><abbrev xmlns:xlink="http://www.w3.org/1999/xlink" xlink:title="proximal accessory sac, a blind sac on proximal dart sac (= DVM)" id="ABBRID0E43AE" xlink:type="simple">PAS</abbrev>: ventrally touching (+) or not (–)</th></tr><tr><td rowspan="1" colspan="1"><italic><tp:taxon-name><tp:taxon-name-part taxon-name-part-type="genus" reg="Laeocathaica">L.</tp:taxon-name-part><tp:taxon-name-part taxon-name-part-type="species" reg="amdoana">amdoana</tp:taxon-name-part></tp:taxon-name></italic> Möllendorff, 1899</td><td rowspan="1" colspan="1">+</td><td rowspan="1" colspan="1">8</td><td rowspan="1" colspan="1">+</td><td rowspan="1" colspan="1">2</td><td rowspan="1" colspan="1">2 (tiny)</td><td rowspan="1" colspan="1">+</td><td rowspan="1" colspan="1">2</td><td rowspan="1" colspan="1">–</td></tr><tr><td rowspan="1" colspan="1"><italic><tp:taxon-name><tp:taxon-name-part taxon-name-part-type="genus" reg="Laeocathaica">L.</tp:taxon-name-part><tp:taxon-name-part taxon-name-part-type="species" reg="carinalis">carinalis</tp:taxon-name-part></tp:taxon-name></italic> Chen &amp; Zhang, 2004</td><td rowspan="1" colspan="1">–</td><td rowspan="1" colspan="1">4</td><td rowspan="1" colspan="1">–</td><td rowspan="1" colspan="1">/</td><td rowspan="1" colspan="1">2</td><td rowspan="1" colspan="1">+</td><td rowspan="1" colspan="1">2</td><td rowspan="1" colspan="1">+</td></tr><tr><td rowspan="1" colspan="1"><italic><tp:taxon-name><tp:taxon-name-part taxon-name-part-type="genus" reg="Laeocathaica">L.</tp:taxon-name-part><tp:taxon-name-part taxon-name-part-type="species" reg="carinifera">carinifera</tp:taxon-name-part></tp:taxon-name></italic> (H. Adams, 1870)</td><td rowspan="1" colspan="1">–</td><td rowspan="1" colspan="1">6–7</td><td rowspan="1" colspan="1">+/–</td><td rowspan="1" colspan="1">/</td><td rowspan="1" colspan="1">2</td><td rowspan="1" colspan="1">–</td><td rowspan="1" colspan="1">2</td><td rowspan="1" colspan="1">+</td></tr><tr><td rowspan="1" colspan="1"><italic><tp:taxon-name><tp:taxon-name-part taxon-name-part-type="genus" reg="Laeocathaica">L.</tp:taxon-name-part><tp:taxon-name-part taxon-name-part-type="species" reg="christinae">christinae</tp:taxon-name-part></tp:taxon-name></italic> (H. Adams, 1870)</td><td rowspan="1" colspan="1">–</td><td rowspan="1" colspan="1">4–5</td><td rowspan="1" colspan="1">+</td><td rowspan="1" colspan="1">2</td><td rowspan="1" colspan="1">2</td><td rowspan="1" colspan="1">+</td><td rowspan="1" colspan="1">2</td><td rowspan="1" colspan="1">–</td></tr><tr><td rowspan="1" colspan="1"><italic><tp:taxon-name><tp:taxon-name-part taxon-name-part-type="genus" reg="Laeocathaica">L.</tp:taxon-name-part><tp:taxon-name-part taxon-name-part-type="species" reg="distinguenda">distinguenda</tp:taxon-name-part></tp:taxon-name></italic> Möllendorff, 1899</td><td rowspan="1" colspan="1">–</td><td rowspan="1" colspan="1">4–12</td><td rowspan="1" colspan="1">+/–</td><td rowspan="1" colspan="1">2</td><td rowspan="1" colspan="1">2</td><td rowspan="1" colspan="1">+</td><td rowspan="1" colspan="1">2</td><td rowspan="1" colspan="1">–</td></tr><tr><td rowspan="1" colspan="1"><italic><tp:taxon-name><tp:taxon-name-part taxon-name-part-type="genus" reg="Laeocathaica">L.</tp:taxon-name-part><tp:taxon-name-part taxon-name-part-type="species" reg="dityla">dityla</tp:taxon-name-part></tp:taxon-name></italic> Möllendorff, 1899</td><td rowspan="1" colspan="1">–</td><td rowspan="1" colspan="1">2–3</td><td rowspan="1" colspan="1">–</td><td rowspan="1" colspan="1">?</td><td rowspan="1" colspan="1">2</td><td rowspan="1" colspan="1">+</td><td rowspan="1" colspan="1">2</td><td rowspan="1" colspan="1">+</td></tr><tr><td rowspan="1" colspan="1"><italic><tp:taxon-name><tp:taxon-name-part taxon-name-part-type="genus" reg="Laeocathaica">L.</tp:taxon-name-part><tp:taxon-name-part taxon-name-part-type="species" reg="dolani">dolani</tp:taxon-name-part></tp:taxon-name></italic> (Pilsbry, 1934)</td><td rowspan="1" colspan="1">–</td><td rowspan="1" colspan="1">2–3</td><td rowspan="1" colspan="1">+</td><td rowspan="1" colspan="1">4</td><td rowspan="1" colspan="1">1</td><td rowspan="1" colspan="1">–</td><td rowspan="1" colspan="1">1</td><td rowspan="1" colspan="1">/</td></tr><tr><td rowspan="1" colspan="1"><italic><tp:taxon-name><tp:taxon-name-part taxon-name-part-type="genus" reg="Laeocathaica">L.</tp:taxon-name-part><tp:taxon-name-part taxon-name-part-type="species" reg="filippina">filippina</tp:taxon-name-part></tp:taxon-name></italic> (Heude, 1882)</td><td rowspan="1" colspan="1">–</td><td rowspan="1" colspan="1">5–7</td><td rowspan="1" colspan="1">+</td><td rowspan="1" colspan="1">?</td><td rowspan="1" colspan="1">2</td><td rowspan="1" colspan="1">+</td><td rowspan="1" colspan="1">2</td><td rowspan="1" colspan="1">+</td></tr><tr><td rowspan="1" colspan="1"><italic><tp:taxon-name><tp:taxon-name-part taxon-name-part-type="genus" reg="Laeocathaica">L.</tp:taxon-name-part><tp:taxon-name-part taxon-name-part-type="species" reg="odophora">odophora</tp:taxon-name-part></tp:taxon-name></italic> Möllendorff, 1899</td><td rowspan="1" colspan="1">–</td><td rowspan="1" colspan="1">5</td><td rowspan="1" colspan="1">–</td><td rowspan="1" colspan="1">2</td><td rowspan="1" colspan="1">2</td><td rowspan="1" colspan="1">–</td><td rowspan="1" colspan="1">2</td><td rowspan="1" colspan="1">+</td></tr><tr><td rowspan="1" colspan="1"><italic><tp:taxon-name><tp:taxon-name-part taxon-name-part-type="genus" reg="Laeocathaica">L.</tp:taxon-name-part><tp:taxon-name-part taxon-name-part-type="species" reg="powzowi">powzowi</tp:taxon-name-part></tp:taxon-name></italic> Möllendorff, 1899</td><td rowspan="1" colspan="1">–</td><td rowspan="1" colspan="1">4</td><td rowspan="1" colspan="1">–</td><td rowspan="1" colspan="1">/</td><td rowspan="1" colspan="1">2</td><td rowspan="1" colspan="1">+</td><td rowspan="1" colspan="1">2</td><td rowspan="1" colspan="1">+</td></tr><tr><td rowspan="1" colspan="1"><italic><tp:taxon-name><tp:taxon-name-part taxon-name-part-type="genus" reg="Laeocathaica">L.</tp:taxon-name-part><tp:taxon-name-part taxon-name-part-type="species" reg="phaeomphala">phaeomphala</tp:taxon-name-part></tp:taxon-name></italic> Möllendorff, 1899</td><td rowspan="1" colspan="1">+</td><td rowspan="1" colspan="1">8</td><td rowspan="1" colspan="1">–</td><td rowspan="1" colspan="1">/</td><td rowspan="1" colspan="1">0</td><td rowspan="1" colspan="1">/</td><td rowspan="1" colspan="1">/</td><td rowspan="1" colspan="1">/</td></tr><tr><td rowspan="1" colspan="1"><italic><tp:taxon-name><tp:taxon-name-part taxon-name-part-type="genus" reg="Laeocathaica">L.</tp:taxon-name-part><tp:taxon-name-part taxon-name-part-type="species" reg="polytyla">polytyla</tp:taxon-name-part></tp:taxon-name></italic> Möllendorff, 1899</td><td rowspan="1" colspan="1">–</td><td rowspan="1" colspan="1">5</td><td rowspan="1" colspan="1">–</td><td rowspan="1" colspan="1">2</td><td rowspan="1" colspan="1">0</td><td rowspan="1" colspan="1">/</td><td rowspan="1" colspan="1">/</td><td rowspan="1" colspan="1">/</td></tr><tr><td rowspan="1" colspan="1"><italic><tp:taxon-name><tp:taxon-name-part taxon-name-part-type="genus" reg="Laeocathaica">L.</tp:taxon-name-part><tp:taxon-name-part taxon-name-part-type="species" reg="potanini">potanini</tp:taxon-name-part></tp:taxon-name></italic> Möllendorff, 1899</td><td rowspan="1" colspan="1">–</td><td rowspan="1" colspan="1">2–3</td><td rowspan="1" colspan="1">+</td><td rowspan="1" colspan="1">4</td><td rowspan="1" colspan="1">2</td><td rowspan="1" colspan="1">+</td><td rowspan="1" colspan="1">2</td><td rowspan="1" colspan="1">+</td></tr><tr><td rowspan="1" colspan="1"><italic><tp:taxon-name><tp:taxon-name-part taxon-name-part-type="genus" reg="Laeocathaica">L.</tp:taxon-name-part><tp:taxon-name-part taxon-name-part-type="species" reg="prionotropis">prionotropis</tp:taxon-name-part></tp:taxon-name></italic> Möllendorff, 1899</td><td rowspan="1" colspan="1">–</td><td rowspan="1" colspan="1">4–8</td><td rowspan="1" colspan="1">–</td><td rowspan="1" colspan="1">4</td><td rowspan="1" colspan="1">2</td><td rowspan="1" colspan="1">+</td><td rowspan="1" colspan="1">2</td><td rowspan="1" colspan="1">+</td></tr><tr><td rowspan="1" colspan="1"><italic><tp:taxon-name><tp:taxon-name-part taxon-name-part-type="genus" reg="Laeocathaica">L.</tp:taxon-name-part><tp:taxon-name-part taxon-name-part-type="species" reg="stenochone">stenochone</tp:taxon-name-part></tp:taxon-name></italic> Möllendorff, 1899</td><td rowspan="1" colspan="1">–</td><td rowspan="1" colspan="1">5</td><td rowspan="1" colspan="1">+</td><td rowspan="1" colspan="1">2</td><td rowspan="1" colspan="1">2</td><td rowspan="1" colspan="1">+</td><td rowspan="1" colspan="1">2</td><td rowspan="1" colspan="1">+</td></tr><tr><td rowspan="1" colspan="1"><italic><tp:taxon-name><tp:taxon-name-part taxon-name-part-type="genus" reg="Laeocathaica">L.</tp:taxon-name-part><tp:taxon-name-part taxon-name-part-type="species" reg="tropidorhaphe">tropidorhaphe</tp:taxon-name-part></tp:taxon-name></italic> Möllendorff, 1899</td><td rowspan="1" colspan="1">+</td><td rowspan="1" colspan="1">7–10</td><td rowspan="1" colspan="1">+</td><td rowspan="1" colspan="1">4</td><td rowspan="1" colspan="1">0</td><td rowspan="1" colspan="1">/</td><td rowspan="1" colspan="1">/</td><td rowspan="1" colspan="1">/</td></tr><tr><td rowspan="1" colspan="1"><italic><tp:taxon-name><tp:taxon-name-part taxon-name-part-type="genus" reg="Laeocathaica">L.</tp:taxon-name-part><tp:taxon-name-part taxon-name-part-type="species" reg="parapolytyla">parapolytyla</tp:taxon-name-part></tp:taxon-name></italic> Wu, sp. nov.</td><td rowspan="1" colspan="1">–</td><td rowspan="1" colspan="1">4–5</td><td rowspan="1" colspan="1">–</td><td rowspan="1" colspan="1">/</td><td rowspan="1" colspan="1">0</td><td rowspan="1" colspan="1">/</td><td rowspan="1" colspan="1">/</td><td rowspan="1" colspan="1">/</td></tr><tr><td rowspan="1" colspan="1"><italic><tp:taxon-name><tp:taxon-name-part taxon-name-part-type="genus" reg="Laeocathaica">L.</tp:taxon-name-part><tp:taxon-name-part taxon-name-part-type="species" reg="qishilii">qishilii</tp:taxon-name-part></tp:taxon-name></italic> Wu, sp. nov.</td><td rowspan="1" colspan="1">–</td><td rowspan="1" colspan="1">2</td><td rowspan="1" colspan="1">+</td><td rowspan="1" colspan="1">2</td><td rowspan="1" colspan="1">2</td><td rowspan="1" colspan="1">+</td><td rowspan="1" colspan="1">2</td><td rowspan="1" colspan="1">+</td></tr><tr><td rowspan="1" colspan="1"><italic><tp:taxon-name><tp:taxon-name-part taxon-name-part-type="genus" reg="Laeocathaica">L.</tp:taxon-name-part><tp:taxon-name-part taxon-name-part-type="species" reg="qiminglii">qiminglii</tp:taxon-name-part></tp:taxon-name></italic> Wu, sp. nov.</td><td rowspan="1" colspan="1">/</td><td rowspan="1" colspan="1">/</td><td rowspan="1" colspan="1">/</td><td rowspan="1" colspan="1">/</td><td rowspan="1" colspan="1">/</td><td rowspan="1" colspan="1">/</td><td rowspan="1" colspan="1">/</td><td rowspan="1" colspan="1">/</td></tr><tr><td rowspan="1" colspan="1"><italic><tp:taxon-name><tp:taxon-name-part taxon-name-part-type="genus" reg="Laeocathaica">L.</tp:taxon-name-part><tp:taxon-name-part taxon-name-part-type="species" reg="zhengpingliui">zhengpingliui</tp:taxon-name-part></tp:taxon-name></italic> Wu, sp. nov.</td><td rowspan="1" colspan="1">+(somewhat)</td><td rowspan="1" colspan="1">6</td><td rowspan="1" colspan="1">–</td><td rowspan="1" colspan="1">0</td><td rowspan="1" colspan="1">2</td><td rowspan="1" colspan="1">+</td><td rowspan="1" colspan="1">2</td><td rowspan="1" colspan="1">–</td></tr><tr><td rowspan="1" colspan="1"><italic><tp:taxon-name><tp:taxon-name-part taxon-name-part-type="genus" reg="Laeocathaica">L.</tp:taxon-name-part><tp:taxon-name-part taxon-name-part-type="species" reg="cheni">cheni</tp:taxon-name-part></tp:taxon-name></italic> Wu, sp. nov.</td><td rowspan="1" colspan="1">–</td><td rowspan="1" colspan="1">4</td><td rowspan="1" colspan="1">–</td><td rowspan="1" colspan="1">2</td><td rowspan="1" colspan="1">2</td><td rowspan="1" colspan="1">+</td><td rowspan="1" colspan="1">2</td><td rowspan="1" colspan="1">+</td></tr><tr><td rowspan="1" colspan="1"><italic><tp:taxon-name><tp:taxon-name-part taxon-name-part-type="genus" reg="Laeocathaica">L.</tp:taxon-name-part><tp:taxon-name-part taxon-name-part-type="species" reg="qingchuanensis">qingchuanensis</tp:taxon-name-part></tp:taxon-name></italic> Wu, sp. nov.</td><td rowspan="1" colspan="1">+</td><td rowspan="1" colspan="1">6–8</td><td rowspan="1" colspan="1">–</td><td rowspan="1" colspan="1">/</td><td rowspan="1" colspan="1">2</td><td rowspan="1" colspan="1">+</td><td rowspan="1" colspan="1">2</td><td rowspan="1" colspan="1">+</td></tr></tbody></table></table-wrap></tp:treatment-sec><ref-list><ref id="B23"><mixed-citation xmlns:xlink="http://www.w3.org/1999/xlink" xlink:type="simple"><person-group><name name-style="western"><surname>Möllendorff</surname><given-names>OF</given-names></name></person-group> (<year>1884</year>) Materialien zur Fauna von China. Jahrbücher der Deutschen Malakozoologischen Gesellschaft, 307–390. [pl. 7–9.]</mixed-citation></ref><ref id="B15"><mixed-citation xmlns:xlink="http://www.w3.org/1999/xlink" xlink:type="simple"><person-group><name name-style="western"><surname>Gredler</surname><given-names>PV</given-names></name></person-group> (<year>1884</year>) <article-title>Zur Conchylien-Fauna von China. VI. Stück.</article-title><source>Archiv für Naturgeschichte</source><volume>50</volume>(<issue>1</issue>): <fpage>257</fpage>–<lpage>280</lpage>.</mixed-citation></ref><ref id="B49"><mixed-citation xmlns:xlink="http://www.w3.org/1999/xlink" xlink:type="simple"><person-group><name name-style="western"><surname>Pilsbry</surname><given-names>HA</given-names></name></person-group> (<year>1892</year>) Manual of Conchology, Structural and Systematic, with Illustrations of the Species (Second series, Volume 8) (<tp:taxon-name><tp:taxon-name-part taxon-name-part-type="family">Helicidae</tp:taxon-name-part></tp:taxon-name>, Vol. VI). Academy of Natural Science Philadelphia, 314 pp. [58 pls.]</mixed-citation></ref><ref id="B24"><mixed-citation xmlns:xlink="http://www.w3.org/1999/xlink" xlink:type="simple"><person-group><name name-style="western"><surname>Möllendorff</surname><given-names>OF</given-names></name></person-group> (<year>1899</year>) <article-title>Binnen-Mollusken aus Westchina und Centralasien. I. Annuaire du Musée Zoologique de l’Académie Impériale des St.</article-title><source>-Pétersburg</source><volume>4</volume>: <fpage>46</fpage>–<lpage>144</lpage>. [pls 2–8.] <ext-link xlink:type="simple" ext-link-type="doi" xlink:href="10.5962/bhl.title.13125">https://doi.org/10.5962/bhl.title.13125</ext-link></mixed-citation></ref><ref id="B16"><mixed-citation xmlns:xlink="http://www.w3.org/1999/xlink" xlink:type="simple"><person-group><name name-style="western"><surname>Gude</surname><given-names>GK</given-names></name></person-group> (<year>1902</year>) <article-title>A Classified list of the helicoid land shells of Asia.</article-title><source>Journal of Malacology</source><volume>9</volume>: <fpage>1</fpage>–<lpage>11</lpage>.</mixed-citation></ref><ref id="B81"><mixed-citation xmlns:xlink="http://www.w3.org/1999/xlink" xlink:type="simple"><person-group><name name-style="western"><surname>Yen</surname><given-names>TC</given-names></name></person-group> (<year>1942</year>) <article-title>A Review of Chinese Gastropods in the British Museum.</article-title><source>Proceedings of the Malacological Society of London</source><volume>24</volume>: <fpage>170</fpage>–<lpage>288</lpage>. [pl. 11–28.]</mixed-citation></ref><ref id="B8"><mixed-citation xmlns:xlink="http://www.w3.org/1999/xlink" xlink:type="simple"><person-group><name name-style="western"><surname>Chen</surname><given-names>D-N</given-names></name><name name-style="western"><surname>Zhang</surname><given-names>G-Q</given-names></name></person-group> (<year>2004</year>) <source>Fauna Sinica, Invertebrata (Vol. 37). <tp:taxon-name><tp:taxon-name-part taxon-name-part-type="phylum">Mollusca</tp:taxon-name-part></tp:taxon-name>, <tp:taxon-name><tp:taxon-name-part taxon-name-part-type="class">Gastropoda</tp:taxon-name-part></tp:taxon-name>, <tp:taxon-name><tp:taxon-name-part taxon-name-part-type="order">Stylommatophora</tp:taxon-name-part></tp:taxon-name>, <tp:taxon-name><tp:taxon-name-part taxon-name-part-type="family">Bradybaenidae</tp:taxon-name-part></tp:taxon-name>.</source><publisher-name>Science Press</publisher-name>, <publisher-loc>Beijing</publisher-loc>, <size units="page">470 pp</size>. [8 plates] [In Chinese with English abstract]</mixed-citation></ref><ref id="B46"><mixed-citation xmlns:xlink="http://www.w3.org/1999/xlink" xlink:type="simple"><person-group><name name-style="western"><surname>Páll-Gergely</surname><given-names>B</given-names></name><name name-style="western"><surname>Hunyadi</surname><given-names>A</given-names></name><name name-style="western"><surname>Meng</surname><given-names>K</given-names></name><name name-style="western"><surname>Fekete</surname><given-names>J</given-names></name></person-group> (<year>2022</year>) <article-title>A review of the genus <italic><tp:taxon-name><tp:taxon-name-part taxon-name-part-type="genus">Laeocathaica</tp:taxon-name-part></tp:taxon-name></italic> Möllendorff, 1899 (<tp:taxon-name><tp:taxon-name-part taxon-name-part-type="class">Gastropoda</tp:taxon-name-part></tp:taxon-name>, <tp:taxon-name><tp:taxon-name-part taxon-name-part-type="infraclass">Pulmonata</tp:taxon-name-part></tp:taxon-name>, <tp:taxon-name><tp:taxon-name-part taxon-name-part-type="family">Camaenidae</tp:taxon-name-part></tp:taxon-name>).</article-title><source>ZooKeys</source><volume>1086</volume>: <fpage>33</fpage>–<lpage>76</lpage>. <ext-link xlink:type="simple" ext-link-type="doi" xlink:href="10.3897/zookeys.1086.77408">https://doi.org/10.3897/zookeys.1086.77408</ext-link></mixed-citation></ref><ref id="B85"><mixed-citation xmlns:xlink="http://www.w3.org/1999/xlink" xlink:type="simple"><person-group><name name-style="western"><surname>Zilch</surname><given-names>A</given-names></name></person-group> (<year>1968</year>) Die Typen und Typoide des Natur-Museums Senckenberg, 41. Archiv für Molluskenkunde 98(3/4): 155–212.</mixed-citation></ref><ref id="B52"><mixed-citation xmlns:xlink="http://www.w3.org/1999/xlink" xlink:type="simple"><person-group><name name-style="western"><surname>Richardson</surname><given-names>L</given-names></name></person-group> (<year>1983</year>) <source>Miscellaneous Publications of the Department of Malacology of the Academy of Natural Sciences of Philadelphia, No.</source><publisher-name>9</publisher-name>, <publisher-loc>Bradybaenidae: Catalog of species</publisher-loc>, <size units="page">207 pp</size>.</mixed-citation></ref><ref id="B7"><mixed-citation xmlns:xlink="http://www.w3.org/1999/xlink" xlink:type="simple"><person-group><name name-style="western"><surname>Blume</surname><given-names>W</given-names></name></person-group> (<year>1925</year>) <article-title>Die Konchylien der Stoetznerschen Szetschwan-Expedition.</article-title><source>Archiv für Molluskenkunde</source><volume>57</volume>: <fpage>9</fpage>–<lpage>22</lpage>.</mixed-citation></ref><ref id="B79"><mixed-citation xmlns:xlink="http://www.w3.org/1999/xlink" xlink:type="simple"><person-group><name name-style="western"><surname>Yen</surname><given-names>TC</given-names></name></person-group> (<year>1938</year>) <article-title>Notes on the gastropod fauna of Szechwan Province.</article-title><source>Sonderabdruck aus: Mitteilungen aus dem Zoologischen Museum in Berlin</source><volume>23</volume>(<issue>2</issue>): <fpage>438</fpage>–<lpage>457</lpage>. [1 plate.]</mixed-citation></ref></ref-list></tp:taxon-treatment>
