# Supplementary material for: ﻿Land snail diversity in central China: revision of Laeocathaica Möllendorff, 1899 (Gastropoda, Camaenidae), with descriptions of seven new species
Source: Zookeys. 2023 Mar 20;1154:49–147. doi: 10.3897/zookeys.1154.86237 (PMC10209311; doi:10.3897/zookeys.1154.86237)
Supplement: XML Treatment for Laeocathaica odophora [file zookeys.1154.86237-treatment15.xml]

<!DOCTYPE tp:taxon-treatment
  PUBLIC "-//TaxonX//DTD Taxonomic Treatment Publishing DTD v0 20100105//EN" "tax-treatment-NSO.dtd">
<tp:taxon-treatment xmlns:tp="http://www.plazi.org/taxpub"><tp:treatment-meta><kwd-group><label>Taxon classification</label><kwd>
                  <named-content content-type="kingdom">Animalia</named-content>
                </kwd><kwd>
                  <named-content content-type="order">Stylommatophora</named-content>
                </kwd><kwd>
                  <named-content content-type="family">Camaenidae</named-content>
                </kwd></kwd-group><mixed-citation publication-type="journal"><person-group><name><surname>Wu</surname><given-names>Min</given-names></name><name><surname>Shen</surname><given-names>Wang</given-names></name><name><surname>Chen</surname><given-names>Zhong-Guang</given-names></name></person-group><article-title>﻿Land snail diversity in central China: revision of <italic><tp:taxon-name><tp:taxon-name-part taxon-name-part-type="genus" reg="Laeocathaica">Laeocathaica</tp:taxon-name-part></tp:taxon-name></italic> Möllendorff, 1899 (<tp:taxon-name><tp:taxon-name-part taxon-name-part-type="class">Gastropoda</tp:taxon-name-part></tp:taxon-name>, <tp:taxon-name><tp:taxon-name-part taxon-name-part-type="family">Camaenidae</tp:taxon-name-part></tp:taxon-name>), with descriptions of seven new species</article-title><source>Zookeys</source><day>20</day><month>03</month><year>2023</year><volume>1154</volume><fpage>49</fpage><lpage>147</lpage><pub-id pub-id-type="doi">10.3897/zookeys.1154.86237</pub-id></mixed-citation></tp:treatment-meta><tp:nomenclature><label>﻿</label><tp:taxon-name>
                <object-id xmlns:xlink="http://www.w3.org/1999/xlink" content-type="arpha" xlink:type="simple">2681AAF6-5FF2-53D2-ABC0-F606FEDA24B3</object-id>
                <tp:taxon-name-part taxon-name-part-type="genus" reg="Laeocathaica">Laeocathaica</tp:taxon-name-part>
                <tp:taxon-name-part taxon-name-part-type="species" reg="odophora">odophora</tp:taxon-name-part>
              </tp:taxon-name><tp:taxon-authority>Möllendorff, 1899</tp:taxon-authority><xref ref-type="fig" rid="F2">Figs 2A</xref><xref ref-type="fig" rid="F3">, 3</xref><xref ref-type="fig" rid="F19">, 19B</xref><xref ref-type="fig" rid="F19">, 19C</xref><xref ref-type="fig" rid="F20">, 20</xref><xref ref-type="fig" rid="F42">, 42E</xref><xref ref-type="fig" rid="F47">, 47A</xref><xref ref-type="fig" rid="F47">, 47B</xref><xref ref-type="fig" rid="F51">, 51</xref><xref ref-type="table" rid="T1">; Tables 1</xref><xref ref-type="table" rid="T3">, 3</xref><tp:nomenclature-citation-list><tp:nomenclature-citation><tp:taxon-name>
                    <tp:taxon-name-part taxon-name-part-type="genus" reg="Laeocathaica">Laeocathaica</tp:taxon-name-part>
                    <tp:taxon-name-part taxon-name-part-type="species" reg="odophora">odophora</tp:taxon-name-part>
                  </tp:taxon-name><comment>Möllendorff, 1899: 97, pl. 6, fig. 6; – <xref ref-type="bibr" rid="B80">Yen 1939</xref>: 149, pl. 15, fig. 39; – <xref ref-type="bibr" rid="B8">Chen and Zhang 2004</xref>: 328, fig. 318; – <xref ref-type="bibr" rid="B46">Páll-Gergely et al. 2022</xref>: 63, fig. 18B.</comment></tp:nomenclature-citation><tp:nomenclature-citation><tp:taxon-name><tp:taxon-name-part taxon-name-part-type="genus" reg="Laeocathaica">Laeocathaica</tp:taxon-name-part> (<tp:taxon-name-part taxon-name-part-type="subgenus" reg="Laeocathaica">Laeocathaica</tp:taxon-name-part>) <tp:taxon-name-part taxon-name-part-type="species" reg="odophora">odophora</tp:taxon-name-part></tp:taxon-name><comment>– <xref ref-type="bibr" rid="B85">Zilch 1968</xref>: 174; – <xref ref-type="bibr" rid="B52">Richardson 1983</xref>: 78.</comment></tp:nomenclature-citation><tp:nomenclature-citation><tp:taxon-name><tp:taxon-name-part taxon-name-part-type="genus" reg="Laeocathaica">Laeocathaica</tp:taxon-name-part> (<tp:taxon-name-part taxon-name-part-type="subgenus" reg="Laeocathaica">Laeocathaica</tp:taxon-name-part>) <tp:taxon-name-part taxon-name-part-type="species" reg="odontophora">odontophora</tp:taxon-name-part></tp:taxon-name><comment>– <xref ref-type="bibr" rid="B52">Richardson 1983</xref>: 78.</comment></tp:nomenclature-citation></tp:nomenclature-citation-list></tp:nomenclature><tp:treatment-sec sec-type="material" id="SECID0E4WAK"><title>Museum material.</title><p><named-content xmlns:xlink="http://www.w3.org/1999/xlink" content-type="dwc:institutional_code" xlink:title="Senckenberg Forschungsinstitut und Naturmuseum" xlink:href="http://grbio.org/institution/senckenberg-forschungsinstitut-und-naturmuseum" xlink:type="simple">SMF</named-content> 8954, holotype, <abbrev xmlns:xlink="http://www.w3.org/1999/xlink" xlink:title="juvenile" id="ABBRID0EHXAK" xlink:type="simple">juv</abbrev>; Dshie-dshou [阶州= Wudu], S-Gansu. Slg. O. v. Möllendorff.</p></tp:treatment-sec><tp:treatment-sec sec-type="material" id="SECID0ELXAK"><title>New material.</title><p>HBUMM00566a, 5 juvs; Luotuoxiang [骆驼巷], Bikou [碧口], Wenxian, Gansu Province, <named-content xmlns:xlink="http://www.w3.org/1999/xlink" content-type="dwc:verbatimCoordinates" xlink:type="simple"><named-content content-type="geo-json" specific-use="{&#34;type&#34;:&#34;Point&#34;,&#34;coordinates&#34;:[105.064656,32.827686]}" id="NCID0EUXAK" xlink:type="simple">32.827686°N, 105.064656°E</named-content></named-content>; 1998-IV-25, coll. Chen, D.-N. and Zhang, G.-Q. HBUMM04612, 1 <abbrev xmlns:xlink="http://www.w3.org/1999/xlink" xlink:title="fully mature animal(s) (i.e., shell(s) and soft parts)" id="ABBRID0EZXAK" xlink:type="simple">fma</abbrev> and 1 <abbrev xmlns:xlink="http://www.w3.org/1999/xlink" xlink:title="juvenile" id="ABBRID0E4XAK" xlink:type="simple">juv</abbrev>; 650 m away from Bikou Bridge, Wenxian, Gansu Province; 1998-VI-24, coll. Zhang, Xue-Zhong [张学忠]. HBUMM08158, 3 juvs; slope near river, Wenxian, Gansu Province, 807 m, <named-content xmlns:xlink="http://www.w3.org/1999/xlink" content-type="dwc:verbatimCoordinates" xlink:type="simple"><named-content content-type="geo-json" specific-use="{&#34;type&#34;:&#34;Point&#34;,&#34;coordinates&#34;:[104.887750,32.847111]}" id="NCID0EEYAK" xlink:type="simple">32.847111°N, 104.88775°E</named-content></named-content>; grass and a few shrubs, on branches and rock cliff; 2017-VIII-6, coll. Sheng, X.-F., etc.; DNA voucher HBUMM08158a. HBUMM08430, 1 <abbrev xmlns:xlink="http://www.w3.org/1999/xlink" xlink:title="fully mature animal(s) (i.e., shell(s) and soft parts)" id="ABBRID0EJYAK" xlink:type="simple">fma</abbrev>, 1fms, 1 <abbrev xmlns:xlink="http://www.w3.org/1999/xlink" xlink:title="juvenile" id="ABBRID0ENYAK" xlink:type="simple">juv</abbrev>; 1 <abbrev xmlns:xlink="http://www.w3.org/1999/xlink" xlink:title="fully mature animal(s) (i.e., shell(s) and soft parts)" id="ABBRID0ERYAK" xlink:type="simple">fma</abbrev> dissected; near Fengjiaba [冯家坝], national road 212, Wenxian, Gansu Province, near point (<named-content xmlns:xlink="http://www.w3.org/1999/xlink" content-type="dwc:verbatimCoordinates" xlink:type="simple"><named-content content-type="geo-json" specific-use="{&#34;type&#34;:&#34;Point&#34;,&#34;coordinates&#34;:[104.826572,33.086720]}" id="NCID0EYYAK" xlink:type="simple">33.08672°N, 104.826572°E</named-content></named-content>), on slope, 2019-X-12, coll. Li, Q.-M.; DNA voucher HBUMM08430a.</p><fig id="F20" position="float" orientation="portrait"><object-id xmlns:xlink="http://www.w3.org/1999/xlink" content-type="doi" xlink:type="simple">10.3897/zookeys.1154.86237.figure20</object-id><object-id xmlns:xlink="http://www.w3.org/1999/xlink" content-type="arpha" xlink:type="simple">D22DB212-2C81-59B4-8B41-74F3BC2D7EB5</object-id><label>Figure 20.</label><caption><p>Genital anatomy of <italic><tp:taxon-name><tp:taxon-name-part taxon-name-part-type="genus" reg="Laeocathaica">Laeocathaica</tp:taxon-name-part><tp:taxon-name-part taxon-name-part-type="species" reg="odophora">odophora</tp:taxon-name-part></tp:taxon-name></italic> Möllendorff, 1899, HBUMM08430-spec.1 <bold>A</bold> general view <bold>B</bold> ventral view of dart sac apparatus <bold>C</bold> left view of dart sac apparatus <bold>D</bold> cross-section of dart sac at the position arrowed in (<bold>A</bold>). Abbreviations: <abbrev xmlns:xlink="http://www.w3.org/1999/xlink" xlink:title="accessory sac" id="ABBRID0E1ZAK" xlink:type="simple">AS</abbrev> – accessory sac; <abbrev xmlns:xlink="http://www.w3.org/1999/xlink" xlink:title="atrium" id="ABBRID0E5ZAK" xlink:type="simple">At</abbrev> – atrium; <abbrev xmlns:xlink="http://www.w3.org/1999/xlink" xlink:title="bursa copulatrix" id="ABBRID0EC1AK" xlink:type="simple">BC</abbrev> – bursa copulatrix; <abbrev xmlns:xlink="http://www.w3.org/1999/xlink" xlink:title="bursa copulatrix duct" id="ABBRID0EG1AK" xlink:type="simple">BCD</abbrev> – bursa copulatrix duct; <abbrev xmlns:xlink="http://www.w3.org/1999/xlink" xlink:title="dart sac" id="ABBRID0EK1AK" xlink:type="simple">DS</abbrev> – dart sac; <abbrev xmlns:xlink="http://www.w3.org/1999/xlink" xlink:title="a chamber containing love dart" id="ABBRID0EO1AK" xlink:type="simple">DtC</abbrev> – a chamber containing love dart; <abbrev xmlns:xlink="http://www.w3.org/1999/xlink" xlink:title="epiphallus" id="ABBRID0ES1AK" xlink:type="simple">Ep</abbrev> – epiphallus; <abbrev xmlns:xlink="http://www.w3.org/1999/xlink" xlink:title="free oviduct" id="ABBRID0EW1AK" xlink:type="simple">FO</abbrev> – free oviduct; <abbrev xmlns:xlink="http://www.w3.org/1999/xlink" xlink:title="mucous glands" id="ABBRID0E11AK" xlink:type="simple">MG</abbrev> – mucous glands; P – penis; <abbrev xmlns:xlink="http://www.w3.org/1999/xlink" xlink:title="proximal accessory sac, a blind sac on proximal dart sac (= DVM)" id="ABBRID0E51AK" xlink:type="simple">PAS</abbrev> – proximal accessory sac; <abbrev xmlns:xlink="http://www.w3.org/1999/xlink" xlink:title="opening of proximal accessory sac leading to dart sac chamber or dart chamber. In illustrations an PO is indicated by an asterisk or a red dot" id="ABBRID0EC2AK" xlink:type="simple">PO</abbrev> – opening of proximal accessory sac leading to dart chamber; <abbrev xmlns:xlink="http://www.w3.org/1999/xlink" xlink:title="penial retractor muscle" id="ABBRID0EG2AK" xlink:type="simple">PR</abbrev> – penial retractor muscle; <abbrev xmlns:xlink="http://www.w3.org/1999/xlink" xlink:title="penial sheath" id="ABBRID0EK2AK" xlink:type="simple">PS</abbrev> – penial sheath; <abbrev xmlns:xlink="http://www.w3.org/1999/xlink" xlink:title="vagina" id="ABBRID0EO2AK" xlink:type="simple">Va</abbrev> – vagina; <abbrev xmlns:xlink="http://www.w3.org/1999/xlink" xlink:title="vas deferens" id="ABBRID0ES2AK" xlink:type="simple">VD</abbrev> – vas deferens.</p></caption><graphic xmlns:xlink="http://www.w3.org/1999/xlink" xlink:href="zookeys-1154-049_article-86237__-g020.jpg" position="float" orientation="portrait" xlink:type="simple" id="oo_827363.jpg"><uri content-type="original_file" xlink:type="simple">https://binary.pensoft.net/fig/827363</uri></graphic></fig></tp:treatment-sec><tp:treatment-sec sec-type="distribution" id="SECID0E22AK"><title>Distribution.</title><p>Gansu: Wudu (type locality), Wenxian.</p></tp:treatment-sec><tp:treatment-sec sec-type="Additional information of shell" id="SECID0EA3AK"><title>Additional information of shell.</title><p>The protoconch is smooth except some fine threads at the beginning and the end of the whorls. Spiral grooves are absent. On teleoconch between two adjacent ribs there are several indistinct fine threads.</p></tp:treatment-sec><tp:treatment-sec sec-type="General anatomy" id="SECID0EF3AK"><title>General anatomy.</title><p>Eversible head wart present but not prominent. Jaw arcuate, with seven projecting ribs.</p></tp:treatment-sec><tp:treatment-sec sec-type="Anatomy of genital organs" id="SECID0EK3AK"><title>Anatomy of genital organs.</title><p>Penial sheath short, covering ~ 1/6 of penis. Penis tubular and equally thick. Inside penis, ~ 5 low pilasters present proximally, two high pilasters fusing into one Y-shaped fork at proximal 1/4. Fine pilasters on distal end of penis not merging into thick folds. Vas deferens narrow throughout. Vagina between atrium and dart sac not elongated. Vagina between dart sac and insertion of bursa copulatrix duct ~ 1/2 length of dart sac. Dart sac ~ 1/2 length of penis. Love dart ~ 4.5 mm long, apically 2-bladed. Accessory sac small but externally distinguishable, internally solid, inserting into dart sac at distal 1/3, opening to dart chamber. Mucous glands 5 (HBUMM08430-spec.1), each singly tubular or simply branched. Proximal accessory sacs two, asymmetrical with the right one distinctly larger, apically separated and ventrally touching, each centrally with an opening (rounded, diameter ~ 0.2 mm) leading to proximal dart chamber. Bursa copulatrix duct of even diameter. Bursa copulatrix ovate, small.</p></tp:treatment-sec><tp:treatment-sec sec-type="remarks" id="SECID0EP3AK"><title>Remarks.</title><p>This species has a pair of asymmetrical and ventrally touching proximal accessory sacs that is rarely observed in the genus. In comparison, its conchologically similar species <italic><tp:taxon-name><tp:taxon-name-part taxon-name-part-type="genus" reg="Laeocathaica">Laeocathaica</tp:taxon-name-part><tp:taxon-name-part taxon-name-part-type="species" reg="zhengpingliui">zhengpingliui</tp:taxon-name-part></tp:taxon-name></italic> Wu, sp. nov. has a pair of symmetrical proximal accessory sacs that are ventrally separated from each other.</p><p>For more comments, see <italic><tp:taxon-name><tp:taxon-name-part taxon-name-part-type="genus" reg="Laeocathaica">Laeocathaica</tp:taxon-name-part><tp:taxon-name-part taxon-name-part-type="species" reg="zhengpingliui">zhengpingliui</tp:taxon-name-part></tp:taxon-name></italic> Wu, sp. nov.</p></tp:treatment-sec><tp:treatment-sec><!--Section generated to contain objects referenced in tp:taxon-treatment.--><fig id="F2" position="float" orientation="portrait"><object-id xmlns:xlink="http://www.w3.org/1999/xlink" content-type="doi" xlink:type="simple">10.3897/zookeys.1154.86237.figure2</object-id><object-id xmlns:xlink="http://www.w3.org/1999/xlink" content-type="arpha" xlink:type="simple">E2EB8DF9-D74A-519B-93CE-A5EDDB1BC3B4</object-id><label>Figure 2.</label><caption><p><bold>A</bold> distribution map of all known species of <italic><tp:taxon-name><tp:taxon-name-part taxon-name-part-type="genus" reg="Laeocathaica">Laeocathaica</tp:taxon-name-part></tp:taxon-name></italic> Möllendorff, 1899 except <italic><tp:taxon-name><tp:taxon-name-part taxon-name-part-type="genus" reg="Laeocathaica">L.</tp:taxon-name-part><tp:taxon-name-part taxon-name-part-type="species" reg="anceyi">anceyi</tp:taxon-name-part></tp:taxon-name></italic> (Möllendorff in Ancey, 1889), <italic><tp:taxon-name><tp:taxon-name-part taxon-name-part-type="genus" reg="Laeocathaica">L.</tp:taxon-name-part><tp:taxon-name-part taxon-name-part-type="species" reg="hisanoi">hisanoi</tp:taxon-name-part></tp:taxon-name></italic> Páll-Gergely, 2022, and <italic><tp:taxon-name><tp:taxon-name-part taxon-name-part-type="genus" reg="Laeocathaica">L.</tp:taxon-name-part><tp:taxon-name-part taxon-name-part-type="species" reg="leucorhaphe">leucorhaphe</tp:taxon-name-part></tp:taxon-name></italic> Möllendorff, 1899 whose precise localities are not known; white dots: the localities where no <italic><tp:taxon-name><tp:taxon-name-part taxon-name-part-type="genus" reg="Laeocathaica">Laeocathaica</tp:taxon-name-part></tp:taxon-name></italic> species was ever found <bold>B</bold> distribution of the new species described in this paper, yellow dots: <italic><tp:taxon-name><tp:taxon-name-part taxon-name-part-type="genus" reg="Laeocathaica">L.</tp:taxon-name-part><tp:taxon-name-part taxon-name-part-type="species" reg="qingchuanensis">qingchuanensis</tp:taxon-name-part></tp:taxon-name></italic> Wu, sp. nov., green dot: <italic><tp:taxon-name><tp:taxon-name-part taxon-name-part-type="genus" reg="Laeocathaica">L.</tp:taxon-name-part><tp:taxon-name-part taxon-name-part-type="species" reg="zhengpingliui">zhengpingliui</tp:taxon-name-part></tp:taxon-name></italic> Wu, sp. nov., brown dots: <italic><tp:taxon-name><tp:taxon-name-part taxon-name-part-type="genus" reg="Laeocathaica">L.</tp:taxon-name-part><tp:taxon-name-part taxon-name-part-type="species" reg="parapolytyla">parapolytyla</tp:taxon-name-part></tp:taxon-name></italic> Wu, sp. nov., white dot: <italic><tp:taxon-name><tp:taxon-name-part taxon-name-part-type="genus" reg="Laeocathaica">L.</tp:taxon-name-part><tp:taxon-name-part taxon-name-part-type="species" reg="qiminglii">qiminglii</tp:taxon-name-part></tp:taxon-name></italic> Wu, sp. nov., pink dot: <italic><tp:taxon-name><tp:taxon-name-part taxon-name-part-type="genus" reg="Laeocathaica">L.</tp:taxon-name-part><tp:taxon-name-part taxon-name-part-type="species" reg="cheni">cheni</tp:taxon-name-part></tp:taxon-name></italic> Wu, sp. nov., blue dots: <italic><tp:taxon-name><tp:taxon-name-part taxon-name-part-type="genus" reg="Laeocathaica">L.</tp:taxon-name-part><tp:taxon-name-part taxon-name-part-type="species" reg="qishilii">qishilii</tp:taxon-name-part></tp:taxon-name></italic> Wu, sp. nov., orange dots: <italic><tp:taxon-name><tp:taxon-name-part taxon-name-part-type="genus" reg="Laeocathaica">L.</tp:taxon-name-part><tp:taxon-name-part taxon-name-part-type="species" reg="nordsiecki">nordsiecki</tp:taxon-name-part></tp:taxon-name></italic> Wu, sp. nov. <bold>C</bold> distribution of <italic><tp:taxon-name><tp:taxon-name-part taxon-name-part-type="genus" reg="Laeocathaica">L.</tp:taxon-name-part><tp:taxon-name-part taxon-name-part-type="species" reg="carinifera">carinifera</tp:taxon-name-part></tp:taxon-name></italic> (H. Adams, 1870) (green dots), <italic><tp:taxon-name><tp:taxon-name-part taxon-name-part-type="genus" reg="Laeocathaica">L.</tp:taxon-name-part><tp:taxon-name-part taxon-name-part-type="species" reg="qingchuanensis">qingchuanensis</tp:taxon-name-part></tp:taxon-name></italic> Wu, sp. nov. (yellow dots), and <italic><tp:taxon-name><tp:taxon-name-part taxon-name-part-type="genus" reg="Laeocathaica">L.</tp:taxon-name-part><tp:taxon-name-part taxon-name-part-type="species" reg="stenochone">stenochone</tp:taxon-name-part></tp:taxon-name></italic> Möllendorff, 1899 (blue dots) <bold>D</bold> distribution of <italic><tp:taxon-name><tp:taxon-name-part taxon-name-part-type="genus" reg="Laeocathaica">L.</tp:taxon-name-part><tp:taxon-name-part taxon-name-part-type="species" reg="amdoana">amdoana</tp:taxon-name-part></tp:taxon-name></italic> Möllendorff, 1899 (green dots), <italic><tp:taxon-name><tp:taxon-name-part taxon-name-part-type="genus" reg="Laeocathaica">L.</tp:taxon-name-part><tp:taxon-name-part taxon-name-part-type="species" reg="distinguenda">distinguenda</tp:taxon-name-part></tp:taxon-name></italic> Möllendorff, 1899 (pink dots), and <italic><tp:taxon-name><tp:taxon-name-part taxon-name-part-type="genus" reg="Laeocathaica">L.</tp:taxon-name-part><tp:taxon-name-part taxon-name-part-type="species" reg="tropidorhaphe">tropidorhaphe</tp:taxon-name-part></tp:taxon-name></italic> Möllendorff, 1899 (blue dots) <bold>C</bold> equivalent to the larger box in (<bold>A</bold>), <bold>B, D</bold> equivalent to the smaller box in (<bold>A</bold>).</p></caption><graphic xmlns:xlink="http://www.w3.org/1999/xlink" xlink:href="zookeys-1154-049_article-86237__-g002.jpg" position="float" orientation="portrait" xlink:type="simple" id="oo_827345.jpg"><uri content-type="original_file" xlink:type="simple">https://binary.pensoft.net/fig/827345</uri></graphic></fig><fig id="F3" position="float" orientation="portrait"><object-id xmlns:xlink="http://www.w3.org/1999/xlink" content-type="doi" xlink:type="simple">10.3897/zookeys.1154.86237.figure3</object-id><object-id xmlns:xlink="http://www.w3.org/1999/xlink" content-type="arpha" xlink:type="simple">D85EA398-993A-5AFC-9145-A06C65A777EE</object-id><label>Figure 3.</label><caption><p>Distribution map of <italic><tp:taxon-name><tp:taxon-name-part taxon-name-part-type="genus" reg="Laeocathaica">Laeocathaica</tp:taxon-name-part><tp:taxon-name-part taxon-name-part-type="species" reg="dityla">dityla</tp:taxon-name-part></tp:taxon-name></italic> Möllendorff, 1899 (green dots), <italic><tp:taxon-name><tp:taxon-name-part taxon-name-part-type="genus" reg="Laeocathaica">L.</tp:taxon-name-part><tp:taxon-name-part taxon-name-part-type="species" reg="odophora">odophora</tp:taxon-name-part></tp:taxon-name></italic> Möllendorff, 1899 (pink dots), <italic><tp:taxon-name><tp:taxon-name-part taxon-name-part-type="genus" reg="Laeocathaica">L.</tp:taxon-name-part><tp:taxon-name-part taxon-name-part-type="species" reg="pewzowi">pewzowi</tp:taxon-name-part></tp:taxon-name></italic> Möllendorff, 1899 (white dots), <italic><tp:taxon-name><tp:taxon-name-part taxon-name-part-type="genus" reg="Laeocathaica">L.</tp:taxon-name-part><tp:taxon-name-part taxon-name-part-type="species" reg="phaeomphala">phaeomphala</tp:taxon-name-part></tp:taxon-name></italic> Möllendorff, 1899 (blue dots), <italic><tp:taxon-name><tp:taxon-name-part taxon-name-part-type="genus" reg="Laeocathaica">L.</tp:taxon-name-part><tp:taxon-name-part taxon-name-part-type="species" reg="polytyla">polytyla</tp:taxon-name-part></tp:taxon-name></italic> Möllendorff, 1899 (yellow dots), <italic><tp:taxon-name><tp:taxon-name-part taxon-name-part-type="genus" reg="Laeocathaica">L.</tp:taxon-name-part><tp:taxon-name-part taxon-name-part-type="species" reg="potanini">potanini</tp:taxon-name-part></tp:taxon-name></italic> Möllendorff, 1899 (red dots), and <italic><tp:taxon-name><tp:taxon-name-part taxon-name-part-type="genus" reg="Laeocathaica">L.</tp:taxon-name-part><tp:taxon-name-part taxon-name-part-type="species" reg="prionotropis">prionotropis</tp:taxon-name-part></tp:taxon-name></italic> Möllendorff, 1899 (orange dots). Range of the map is defined by the rectangle in the thumbnail.</p></caption><graphic xmlns:xlink="http://www.w3.org/1999/xlink" xlink:href="zookeys-1154-049_article-86237__-g003.jpg" position="float" orientation="portrait" xlink:type="simple" id="oo_827346.jpg"><uri content-type="original_file" xlink:type="simple">https://binary.pensoft.net/fig/827346</uri></graphic></fig><fig id="F19" position="float" orientation="portrait"><object-id xmlns:xlink="http://www.w3.org/1999/xlink" content-type="doi" xlink:type="simple">10.3897/zookeys.1154.86237.figure19</object-id><object-id xmlns:xlink="http://www.w3.org/1999/xlink" content-type="arpha" xlink:type="simple">58F98855-2E55-5DAC-B9A6-4347F60EA8FE</object-id><label>Figure 19.</label><caption><p><bold>A</bold><italic><tp:taxon-name><tp:taxon-name-part taxon-name-part-type="genus" reg="Laeocathaica">Laeocathaica</tp:taxon-name-part><tp:taxon-name-part taxon-name-part-type="species" reg="leucorhaphe">leucorhaphe</tp:taxon-name-part></tp:taxon-name></italic> Möllendorff, 1899, <named-content xmlns:xlink="http://www.w3.org/1999/xlink" content-type="dwc:institutional_code" xlink:title="Senckenberg Forschungsinstitut und Naturmuseum" xlink:href="http://grbio.org/institution/senckenberg-forschungsinstitut-und-naturmuseum" xlink:type="simple">SMF</named-content> 9073, lectotype <bold>B, C</bold><italic><tp:taxon-name><tp:taxon-name-part taxon-name-part-type="genus" reg="Laeocathaica">L.</tp:taxon-name-part><tp:taxon-name-part taxon-name-part-type="species" reg="odophora">odophora</tp:taxon-name-part></tp:taxon-name></italic> Möllendorff, 1899 <bold>B</bold><named-content xmlns:xlink="http://www.w3.org/1999/xlink" content-type="dwc:institutional_code" xlink:title="Senckenberg Forschungsinstitut und Naturmuseum" xlink:href="http://grbio.org/institution/senckenberg-forschungsinstitut-und-naturmuseum" xlink:type="simple">SMF</named-content> 8954, holotype <bold>C</bold> HBUMM08430-spec.1 <bold>D</bold><italic><tp:taxon-name><tp:taxon-name-part taxon-name-part-type="genus" reg="Laeocathaica">L.</tp:taxon-name-part><tp:taxon-name-part taxon-name-part-type="species" reg="pewzowi">pewzowi</tp:taxon-name-part></tp:taxon-name></italic> Möllendorff, 1899, <named-content xmlns:xlink="http://www.w3.org/1999/xlink" content-type="dwc:institutional_code" xlink:title="Senckenberg Forschungsinstitut und Naturmuseum" xlink:href="http://grbio.org/institution/senckenberg-forschungsinstitut-und-naturmuseum" xlink:type="simple">SMF</named-content> 9084, lectotype.</p></caption><graphic xmlns:xlink="http://www.w3.org/1999/xlink" xlink:href="zookeys-1154-049_article-86237__-g019.jpg" position="float" orientation="portrait" xlink:type="simple" id="oo_827362.jpg"><uri content-type="original_file" xlink:type="simple">https://binary.pensoft.net/fig/827362</uri></graphic></fig><fig id="F42" position="float" orientation="portrait"><object-id xmlns:xlink="http://www.w3.org/1999/xlink" content-type="doi" xlink:type="simple">10.3897/zookeys.1154.86237.figure42</object-id><object-id xmlns:xlink="http://www.w3.org/1999/xlink" content-type="arpha" xlink:type="simple">98189546-AE3E-577E-809F-F9B908AC9651</object-id><label>Figure 42.</label><caption><p>Internal view of penis <bold>A, B</bold><italic><tp:taxon-name><tp:taxon-name-part taxon-name-part-type="genus" reg="Laeocathaica">Laeocathaica</tp:taxon-name-part><tp:taxon-name-part taxon-name-part-type="species" reg="dolani">dolani</tp:taxon-name-part></tp:taxon-name></italic> (Pilsbry, 1934), HBUMM00069-spec.1 <bold>A</bold> general view <bold>B</bold> proximal penis <bold>C</bold><italic><tp:taxon-name><tp:taxon-name-part taxon-name-part-type="genus" reg="Laeocathaica">L.</tp:taxon-name-part><tp:taxon-name-part taxon-name-part-type="species" reg="christinae">christinae</tp:taxon-name-part></tp:taxon-name></italic> (H. Adams, 1870), HBUMM01251a-spec.1, general view <bold>D</bold><italic><tp:taxon-name><tp:taxon-name-part taxon-name-part-type="genus" reg="Laeocathaica">L.</tp:taxon-name-part><tp:taxon-name-part taxon-name-part-type="species" reg="phaeomphala">phaeomphala</tp:taxon-name-part></tp:taxon-name></italic> Möllendorff, 1899, HBUMM05433-spec.1 <bold>E</bold><italic><tp:taxon-name><tp:taxon-name-part taxon-name-part-type="genus" reg="Laeocathaica">L.</tp:taxon-name-part><tp:taxon-name-part taxon-name-part-type="species" reg="odophora">odophora</tp:taxon-name-part></tp:taxon-name></italic> Möllendorff, 1899, HBUMM08430-spec.1 <bold>F</bold><italic><tp:taxon-name><tp:taxon-name-part taxon-name-part-type="genus" reg="Laeocathaica">L.</tp:taxon-name-part><tp:taxon-name-part taxon-name-part-type="species" reg="pewzowi">pewzowi</tp:taxon-name-part></tp:taxon-name></italic> Möllendorff, 1899, <named-content xmlns:xlink="http://www.w3.org/1999/xlink" content-type="dwc:institutional_code" xlink:title="Zoological Institute, Russian Academy of Sciences" xlink:href="http://grbio.org/institution/zoological-institute-russian-academy-sciences" xlink:type="simple">ZIN</named-content> RAS No. 4, “<italic><tp:taxon-name><tp:taxon-name-part taxon-name-part-type="genus" reg="Aegista">Aegista</tp:taxon-name-part><tp:taxon-name-part taxon-name-part-type="species" reg="pewzowi">pewzowi</tp:taxon-name-part></tp:taxon-name></italic> Schalf.” <bold>G, H</bold><italic><tp:taxon-name><tp:taxon-name-part taxon-name-part-type="genus" reg="Laeocathaica">L.</tp:taxon-name-part><tp:taxon-name-part taxon-name-part-type="species" reg="parapolytyla">parapolytyla</tp:taxon-name-part></tp:taxon-name></italic> Wu, sp. nov., HBUMM06640-spec.1, holotype <bold>G</bold> general view <bold>H</bold> proximal part. Arrows indicate the position where two penial internal pilasters fuse into one distal pilaster.</p></caption><graphic xmlns:xlink="http://www.w3.org/1999/xlink" xlink:href="zookeys-1154-049_article-86237__-g042.jpg" position="float" orientation="portrait" xlink:type="simple" id="oo_827385.jpg"><uri content-type="original_file" xlink:type="simple">https://binary.pensoft.net/fig/827385</uri></graphic></fig><fig id="F47" position="float" orientation="portrait"><object-id xmlns:xlink="http://www.w3.org/1999/xlink" content-type="doi" xlink:type="simple">10.3897/zookeys.1154.86237.figure47</object-id><object-id xmlns:xlink="http://www.w3.org/1999/xlink" content-type="arpha" xlink:type="simple">DBB99D1F-10D2-5022-B131-8E5FC698BF04</object-id><label>Figure 47.</label><caption><p>SEM micrographs <bold>A, B</bold><italic><tp:taxon-name><tp:taxon-name-part taxon-name-part-type="genus" reg="Laeocathaica">Laeocathaica</tp:taxon-name-part><tp:taxon-name-part taxon-name-part-type="species" reg="odophora">odophora</tp:taxon-name-part></tp:taxon-name></italic> Möllendorff, 1899, HBUMM08430 <bold>A</bold> protoconch <bold>B</bold> teleoconch <bold>C, D</bold><italic><tp:taxon-name><tp:taxon-name-part taxon-name-part-type="genus" reg="Laeocathaica">L.</tp:taxon-name-part><tp:taxon-name-part taxon-name-part-type="species" reg="dolani">dolani</tp:taxon-name-part></tp:taxon-name></italic> (Pilsbry, 1934), HBUMM08439 <bold>C</bold> protoconch <bold>D</bold> teleoconch <bold>E, F</bold><italic><tp:taxon-name><tp:taxon-name-part taxon-name-part-type="genus" reg="Laeocathaica">L.</tp:taxon-name-part><tp:taxon-name-part taxon-name-part-type="species" reg="nordsiecki">nordsiecki</tp:taxon-name-part></tp:taxon-name></italic> Wu, sp. nov., HBUMM08446, paratype, subadult <bold>E</bold> protoconch <bold>F</bold> teleoconch <bold>G, H</bold><italic><tp:taxon-name><tp:taxon-name-part taxon-name-part-type="genus" reg="Laeocathaica">L.</tp:taxon-name-part><tp:taxon-name-part taxon-name-part-type="species" reg="pewzowi">pewzowi</tp:taxon-name-part></tp:taxon-name></italic> Möllendorff, 1899, HBUMM08452 <bold>G</bold> protoconch <bold>H</bold> teleoconch <bold>I, J</bold><italic><tp:taxon-name><tp:taxon-name-part taxon-name-part-type="genus" reg="Laeocathaica">L.</tp:taxon-name-part><tp:taxon-name-part taxon-name-part-type="species" reg="carinalis">carinalis</tp:taxon-name-part></tp:taxon-name></italic> Chen &amp; Zhang, 2004, HBUMM08453 <bold>I</bold> protoconch <bold>J</bold> teleoconch <bold>K, L</bold><italic><tp:taxon-name><tp:taxon-name-part taxon-name-part-type="genus" reg="Laeocathaica">L.</tp:taxon-name-part><tp:taxon-name-part taxon-name-part-type="species" reg="zhengpingliui">zhengpingliui</tp:taxon-name-part></tp:taxon-name></italic> Wu, sp. nov., HBUMM05553-spec.2, paratype, juvenile <bold>K</bold> protoconch <bold>L</bold> teleoconch.</p></caption><graphic xmlns:xlink="http://www.w3.org/1999/xlink" xlink:href="zookeys-1154-049_article-86237__-g047.jpg" position="float" orientation="portrait" xlink:type="simple" id="oo_827390.jpg"><uri content-type="original_file" xlink:type="simple">https://binary.pensoft.net/fig/827390</uri></graphic></fig><fig id="F51" position="float" orientation="portrait"><object-id xmlns:xlink="http://www.w3.org/1999/xlink" content-type="doi" xlink:type="simple">10.3897/zookeys.1154.86237.figure51</object-id><object-id xmlns:xlink="http://www.w3.org/1999/xlink" content-type="arpha" xlink:type="simple">BE0D955D-358B-59A2-A7AB-FE3ECEC0B7EE</object-id><label>Figure 51.</label><caption><p>Bayesian phylogram of camaenid species (for detail see in Table <xref ref-type="table" rid="T1">1</xref>) based on the concatenated partial mitochondrial 16S and partial ITS2 sequences. The tree is rooted with <italic><tp:taxon-name><tp:taxon-name-part taxon-name-part-type="genus" reg="Helix">Helix</tp:taxon-name-part><tp:taxon-name-part taxon-name-part-type="species" reg="pomatia">pomatia</tp:taxon-name-part></tp:taxon-name></italic>. Numbers near nodes indicating Bayesian posterior probabilities and Maximum-likelihood bootstrap values are given as BPP ⁄BP. Black or orange part shows the topology where the result yielded by using Bayesian-Inference method agrees with that by using Maximum-likelihood method or not, respectively. An asterisk indicates the branch is exactly one third shortened in length. Scale bar is for substitutions per site.</p></caption><graphic xmlns:xlink="http://www.w3.org/1999/xlink" xlink:href="zookeys-1154-049_article-86237__-g051.jpg" position="float" orientation="portrait" xlink:type="simple" id="oo_827394.jpg"><uri content-type="original_file" xlink:type="simple">https://binary.pensoft.net/fig/827394</uri></graphic></fig><table-wrap id="T1" position="float" orientation="portrait"><label>Table 1.</label><caption><p>Some character states of the terminal genitalia in <italic><tp:taxon-name><tp:taxon-name-part taxon-name-part-type="genus" reg="Laeocathaica">Laeocathaica</tp:taxon-name-part></tp:taxon-name></italic> Möllendorff, 1899.</p></caption><table id="TID0ER3DI" rules="all"><tbody><tr><th rowspan="1" colspan="1">Characters\Species</th><th rowspan="1" colspan="1">Vagina elongated above dart sac (+) or not (–)</th><th rowspan="1" colspan="1">Number of mucous glands</th><th rowspan="1" colspan="1">Branching of mucous gland duct complicated (+) or simple (–)</th><th rowspan="1" colspan="1">Blades of apical dart</th><th rowspan="1" colspan="1">Number of <abbrev xmlns:xlink="http://www.w3.org/1999/xlink" xlink:title="proximal accessory sac, a blind sac on proximal dart sac (= DVM)" id="ABBRID0EG3AE" xlink:type="simple">PAS</abbrev></th><th rowspan="1" colspan="1"><abbrev xmlns:xlink="http://www.w3.org/1999/xlink" xlink:title="proximal accessory sac, a blind sac on proximal dart sac (= DVM)" id="ABBRID0EN3AE" xlink:type="simple">PAS</abbrev>: Symmetrical (+) or asymmetrical (–)</th><th rowspan="1" colspan="1">Number of <abbrev xmlns:xlink="http://www.w3.org/1999/xlink" xlink:title="proximal accessory sac, a blind sac on proximal dart sac (= DVM)" id="ABBRID0EV3AE" xlink:type="simple">PAS</abbrev> opening(s)</th><th rowspan="1" colspan="1"><abbrev xmlns:xlink="http://www.w3.org/1999/xlink" xlink:title="proximal accessory sac, a blind sac on proximal dart sac (= DVM)" id="ABBRID0E43AE" xlink:type="simple">PAS</abbrev>: ventrally touching (+) or not (–)</th></tr><tr><td rowspan="1" colspan="1"><italic><tp:taxon-name><tp:taxon-name-part taxon-name-part-type="genus" reg="Laeocathaica">L.</tp:taxon-name-part><tp:taxon-name-part taxon-name-part-type="species" reg="amdoana">amdoana</tp:taxon-name-part></tp:taxon-name></italic> Möllendorff, 1899</td><td rowspan="1" colspan="1">+</td><td rowspan="1" colspan="1">8</td><td rowspan="1" colspan="1">+</td><td rowspan="1" colspan="1">2</td><td rowspan="1" colspan="1">2 (tiny)</td><td rowspan="1" colspan="1">+</td><td rowspan="1" colspan="1">2</td><td rowspan="1" colspan="1">–</td></tr><tr><td rowspan="1" colspan="1"><italic><tp:taxon-name><tp:taxon-name-part taxon-name-part-type="genus" reg="Laeocathaica">L.</tp:taxon-name-part><tp:taxon-name-part taxon-name-part-type="species" reg="carinalis">carinalis</tp:taxon-name-part></tp:taxon-name></italic> Chen &amp; Zhang, 2004</td><td rowspan="1" colspan="1">–</td><td rowspan="1" colspan="1">4</td><td rowspan="1" colspan="1">–</td><td rowspan="1" colspan="1">/</td><td rowspan="1" colspan="1">2</td><td rowspan="1" colspan="1">+</td><td rowspan="1" colspan="1">2</td><td rowspan="1" colspan="1">+</td></tr><tr><td rowspan="1" colspan="1"><italic><tp:taxon-name><tp:taxon-name-part taxon-name-part-type="genus" reg="Laeocathaica">L.</tp:taxon-name-part><tp:taxon-name-part taxon-name-part-type="species" reg="carinifera">carinifera</tp:taxon-name-part></tp:taxon-name></italic> (H. Adams, 1870)</td><td rowspan="1" colspan="1">–</td><td rowspan="1" colspan="1">6–7</td><td rowspan="1" colspan="1">+/–</td><td rowspan="1" colspan="1">/</td><td rowspan="1" colspan="1">2</td><td rowspan="1" colspan="1">–</td><td rowspan="1" colspan="1">2</td><td rowspan="1" colspan="1">+</td></tr><tr><td rowspan="1" colspan="1"><italic><tp:taxon-name><tp:taxon-name-part taxon-name-part-type="genus" reg="Laeocathaica">L.</tp:taxon-name-part><tp:taxon-name-part taxon-name-part-type="species" reg="christinae">christinae</tp:taxon-name-part></tp:taxon-name></italic> (H. Adams, 1870)</td><td rowspan="1" colspan="1">–</td><td rowspan="1" colspan="1">4–5</td><td rowspan="1" colspan="1">+</td><td rowspan="1" colspan="1">2</td><td rowspan="1" colspan="1">2</td><td rowspan="1" colspan="1">+</td><td rowspan="1" colspan="1">2</td><td rowspan="1" colspan="1">–</td></tr><tr><td rowspan="1" colspan="1"><italic><tp:taxon-name><tp:taxon-name-part taxon-name-part-type="genus" reg="Laeocathaica">L.</tp:taxon-name-part><tp:taxon-name-part taxon-name-part-type="species" reg="distinguenda">distinguenda</tp:taxon-name-part></tp:taxon-name></italic> Möllendorff, 1899</td><td rowspan="1" colspan="1">–</td><td rowspan="1" colspan="1">4–12</td><td rowspan="1" colspan="1">+/–</td><td rowspan="1" colspan="1">2</td><td rowspan="1" colspan="1">2</td><td rowspan="1" colspan="1">+</td><td rowspan="1" colspan="1">2</td><td rowspan="1" colspan="1">–</td></tr><tr><td rowspan="1" colspan="1"><italic><tp:taxon-name><tp:taxon-name-part taxon-name-part-type="genus" reg="Laeocathaica">L.</tp:taxon-name-part><tp:taxon-name-part taxon-name-part-type="species" reg="dityla">dityla</tp:taxon-name-part></tp:taxon-name></italic> Möllendorff, 1899</td><td rowspan="1" colspan="1">–</td><td rowspan="1" colspan="1">2–3</td><td rowspan="1" colspan="1">–</td><td rowspan="1" colspan="1">?</td><td rowspan="1" colspan="1">2</td><td rowspan="1" colspan="1">+</td><td rowspan="1" colspan="1">2</td><td rowspan="1" colspan="1">+</td></tr><tr><td rowspan="1" colspan="1"><italic><tp:taxon-name><tp:taxon-name-part taxon-name-part-type="genus" reg="Laeocathaica">L.</tp:taxon-name-part><tp:taxon-name-part taxon-name-part-type="species" reg="dolani">dolani</tp:taxon-name-part></tp:taxon-name></italic> (Pilsbry, 1934)</td><td rowspan="1" colspan="1">–</td><td rowspan="1" colspan="1">2–3</td><td rowspan="1" colspan="1">+</td><td rowspan="1" colspan="1">4</td><td rowspan="1" colspan="1">1</td><td rowspan="1" colspan="1">–</td><td rowspan="1" colspan="1">1</td><td rowspan="1" colspan="1">/</td></tr><tr><td rowspan="1" colspan="1"><italic><tp:taxon-name><tp:taxon-name-part taxon-name-part-type="genus" reg="Laeocathaica">L.</tp:taxon-name-part><tp:taxon-name-part taxon-name-part-type="species" reg="filippina">filippina</tp:taxon-name-part></tp:taxon-name></italic> (Heude, 1882)</td><td rowspan="1" colspan="1">–</td><td rowspan="1" colspan="1">5–7</td><td rowspan="1" colspan="1">+</td><td rowspan="1" colspan="1">?</td><td rowspan="1" colspan="1">2</td><td rowspan="1" colspan="1">+</td><td rowspan="1" colspan="1">2</td><td rowspan="1" colspan="1">+</td></tr><tr><td rowspan="1" colspan="1"><italic><tp:taxon-name><tp:taxon-name-part taxon-name-part-type="genus" reg="Laeocathaica">L.</tp:taxon-name-part><tp:taxon-name-part taxon-name-part-type="species" reg="odophora">odophora</tp:taxon-name-part></tp:taxon-name></italic> Möllendorff, 1899</td><td rowspan="1" colspan="1">–</td><td rowspan="1" colspan="1">5</td><td rowspan="1" colspan="1">–</td><td rowspan="1" colspan="1">2</td><td rowspan="1" colspan="1">2</td><td rowspan="1" colspan="1">–</td><td rowspan="1" colspan="1">2</td><td rowspan="1" colspan="1">+</td></tr><tr><td rowspan="1" colspan="1"><italic><tp:taxon-name><tp:taxon-name-part taxon-name-part-type="genus" reg="Laeocathaica">L.</tp:taxon-name-part><tp:taxon-name-part taxon-name-part-type="species" reg="powzowi">powzowi</tp:taxon-name-part></tp:taxon-name></italic> Möllendorff, 1899</td><td rowspan="1" colspan="1">–</td><td rowspan="1" colspan="1">4</td><td rowspan="1" colspan="1">–</td><td rowspan="1" colspan="1">/</td><td rowspan="1" colspan="1">2</td><td rowspan="1" colspan="1">+</td><td rowspan="1" colspan="1">2</td><td rowspan="1" colspan="1">+</td></tr><tr><td rowspan="1" colspan="1"><italic><tp:taxon-name><tp:taxon-name-part taxon-name-part-type="genus" reg="Laeocathaica">L.</tp:taxon-name-part><tp:taxon-name-part taxon-name-part-type="species" reg="phaeomphala">phaeomphala</tp:taxon-name-part></tp:taxon-name></italic> Möllendorff, 1899</td><td rowspan="1" colspan="1">+</td><td rowspan="1" colspan="1">8</td><td rowspan="1" colspan="1">–</td><td rowspan="1" colspan="1">/</td><td rowspan="1" colspan="1">0</td><td rowspan="1" colspan="1">/</td><td rowspan="1" colspan="1">/</td><td rowspan="1" colspan="1">/</td></tr><tr><td rowspan="1" colspan="1"><italic><tp:taxon-name><tp:taxon-name-part taxon-name-part-type="genus" reg="Laeocathaica">L.</tp:taxon-name-part><tp:taxon-name-part taxon-name-part-type="species" reg="polytyla">polytyla</tp:taxon-name-part></tp:taxon-name></italic> Möllendorff, 1899</td><td rowspan="1" colspan="1">–</td><td rowspan="1" colspan="1">5</td><td rowspan="1" colspan="1">–</td><td rowspan="1" colspan="1">2</td><td rowspan="1" colspan="1">0</td><td rowspan="1" colspan="1">/</td><td rowspan="1" colspan="1">/</td><td rowspan="1" colspan="1">/</td></tr><tr><td rowspan="1" colspan="1"><italic><tp:taxon-name><tp:taxon-name-part taxon-name-part-type="genus" reg="Laeocathaica">L.</tp:taxon-name-part><tp:taxon-name-part taxon-name-part-type="species" reg="potanini">potanini</tp:taxon-name-part></tp:taxon-name></italic> Möllendorff, 1899</td><td rowspan="1" colspan="1">–</td><td rowspan="1" colspan="1">2–3</td><td rowspan="1" colspan="1">+</td><td rowspan="1" colspan="1">4</td><td rowspan="1" colspan="1">2</td><td rowspan="1" colspan="1">+</td><td rowspan="1" colspan="1">2</td><td rowspan="1" colspan="1">+</td></tr><tr><td rowspan="1" colspan="1"><italic><tp:taxon-name><tp:taxon-name-part taxon-name-part-type="genus" reg="Laeocathaica">L.</tp:taxon-name-part><tp:taxon-name-part taxon-name-part-type="species" reg="prionotropis">prionotropis</tp:taxon-name-part></tp:taxon-name></italic> Möllendorff, 1899</td><td rowspan="1" colspan="1">–</td><td rowspan="1" colspan="1">4–8</td><td rowspan="1" colspan="1">–</td><td rowspan="1" colspan="1">4</td><td rowspan="1" colspan="1">2</td><td rowspan="1" colspan="1">+</td><td rowspan="1" colspan="1">2</td><td rowspan="1" colspan="1">+</td></tr><tr><td rowspan="1" colspan="1"><italic><tp:taxon-name><tp:taxon-name-part taxon-name-part-type="genus" reg="Laeocathaica">L.</tp:taxon-name-part><tp:taxon-name-part taxon-name-part-type="species" reg="stenochone">stenochone</tp:taxon-name-part></tp:taxon-name></italic> Möllendorff, 1899</td><td rowspan="1" colspan="1">–</td><td rowspan="1" colspan="1">5</td><td rowspan="1" colspan="1">+</td><td rowspan="1" colspan="1">2</td><td rowspan="1" colspan="1">2</td><td rowspan="1" colspan="1">+</td><td rowspan="1" colspan="1">2</td><td rowspan="1" colspan="1">+</td></tr><tr><td rowspan="1" colspan="1"><italic><tp:taxon-name><tp:taxon-name-part taxon-name-part-type="genus" reg="Laeocathaica">L.</tp:taxon-name-part><tp:taxon-name-part taxon-name-part-type="species" reg="tropidorhaphe">tropidorhaphe</tp:taxon-name-part></tp:taxon-name></italic> Möllendorff, 1899</td><td rowspan="1" colspan="1">+</td><td rowspan="1" colspan="1">7–10</td><td rowspan="1" colspan="1">+</td><td rowspan="1" colspan="1">4</td><td rowspan="1" colspan="1">0</td><td rowspan="1" colspan="1">/</td><td rowspan="1" colspan="1">/</td><td rowspan="1" colspan="1">/</td></tr><tr><td rowspan="1" colspan="1"><italic><tp:taxon-name><tp:taxon-name-part taxon-name-part-type="genus" reg="Laeocathaica">L.</tp:taxon-name-part><tp:taxon-name-part taxon-name-part-type="species" reg="parapolytyla">parapolytyla</tp:taxon-name-part></tp:taxon-name></italic> Wu, sp. nov.</td><td rowspan="1" colspan="1">–</td><td rowspan="1" colspan="1">4–5</td><td rowspan="1" colspan="1">–</td><td rowspan="1" colspan="1">/</td><td rowspan="1" colspan="1">0</td><td rowspan="1" colspan="1">/</td><td rowspan="1" colspan="1">/</td><td rowspan="1" colspan="1">/</td></tr><tr><td rowspan="1" colspan="1"><italic><tp:taxon-name><tp:taxon-name-part taxon-name-part-type="genus" reg="Laeocathaica">L.</tp:taxon-name-part><tp:taxon-name-part taxon-name-part-type="species" reg="qishilii">qishilii</tp:taxon-name-part></tp:taxon-name></italic> Wu, sp. nov.</td><td rowspan="1" colspan="1">–</td><td rowspan="1" colspan="1">2</td><td rowspan="1" colspan="1">+</td><td rowspan="1" colspan="1">2</td><td rowspan="1" colspan="1">2</td><td rowspan="1" colspan="1">+</td><td rowspan="1" colspan="1">2</td><td rowspan="1" colspan="1">+</td></tr><tr><td rowspan="1" colspan="1"><italic><tp:taxon-name><tp:taxon-name-part taxon-name-part-type="genus" reg="Laeocathaica">L.</tp:taxon-name-part><tp:taxon-name-part taxon-name-part-type="species" reg="qiminglii">qiminglii</tp:taxon-name-part></tp:taxon-name></italic> Wu, sp. nov.</td><td rowspan="1" colspan="1">/</td><td rowspan="1" colspan="1">/</td><td rowspan="1" colspan="1">/</td><td rowspan="1" colspan="1">/</td><td rowspan="1" colspan="1">/</td><td rowspan="1" colspan="1">/</td><td rowspan="1" colspan="1">/</td><td rowspan="1" colspan="1">/</td></tr><tr><td rowspan="1" colspan="1"><italic><tp:taxon-name><tp:taxon-name-part taxon-name-part-type="genus" reg="Laeocathaica">L.</tp:taxon-name-part><tp:taxon-name-part taxon-name-part-type="species" reg="zhengpingliui">zhengpingliui</tp:taxon-name-part></tp:taxon-name></italic> Wu, sp. nov.</td><td rowspan="1" colspan="1">+(somewhat)</td><td rowspan="1" colspan="1">6</td><td rowspan="1" colspan="1">–</td><td rowspan="1" colspan="1">0</td><td rowspan="1" colspan="1">2</td><td rowspan="1" colspan="1">+</td><td rowspan="1" colspan="1">2</td><td rowspan="1" colspan="1">–</td></tr><tr><td rowspan="1" colspan="1"><italic><tp:taxon-name><tp:taxon-name-part taxon-name-part-type="genus" reg="Laeocathaica">L.</tp:taxon-name-part><tp:taxon-name-part taxon-name-part-type="species" reg="cheni">cheni</tp:taxon-name-part></tp:taxon-name></italic> Wu, sp. nov.</td><td rowspan="1" colspan="1">–</td><td rowspan="1" colspan="1">4</td><td rowspan="1" colspan="1">–</td><td rowspan="1" colspan="1">2</td><td rowspan="1" colspan="1">2</td><td rowspan="1" colspan="1">+</td><td rowspan="1" colspan="1">2</td><td rowspan="1" colspan="1">+</td></tr><tr><td rowspan="1" colspan="1"><italic><tp:taxon-name><tp:taxon-name-part taxon-name-part-type="genus" reg="Laeocathaica">L.</tp:taxon-name-part><tp:taxon-name-part taxon-name-part-type="species" reg="qingchuanensis">qingchuanensis</tp:taxon-name-part></tp:taxon-name></italic> Wu, sp. nov.</td><td rowspan="1" colspan="1">+</td><td rowspan="1" colspan="1">6–8</td><td rowspan="1" colspan="1">–</td><td rowspan="1" colspan="1">/</td><td rowspan="1" colspan="1">2</td><td rowspan="1" colspan="1">+</td><td rowspan="1" colspan="1">2</td><td rowspan="1" colspan="1">+</td></tr></tbody></table></table-wrap><table-wrap id="T3" position="float" orientation="portrait"><label>Table 3.</label><caption><p>Voucher information and the GenBank accession numbers of the species in the phylogenetic study. An asterisk (*) indicates obtained from NCBI. The generic assignment for species follows MolluscaBase (2021a–p; 2022a–c).</p></caption><table id="TID0ESMCK" rules="all"><tbody><tr><th rowspan="1" colspan="1">Taxa</th><th rowspan="1" colspan="1">GenBank accession numbers 16S/ITS2</th><th rowspan="1" colspan="1">Museum voucher</th><th rowspan="1" colspan="1">Voucher information</th></tr><tr><td rowspan="1" colspan="4">
                        <bold><italic><tp:taxon-name><tp:taxon-name-part taxon-name-part-type="genus" reg="Acusta">Acusta</tp:taxon-name-part></tp:taxon-name></italic> E. von Martens, 1860</bold>
                      </td></tr><tr><td rowspan="2" colspan="1"><italic><tp:taxon-name><tp:taxon-name-part taxon-name-part-type="genus" reg="Acusta">Acusta</tp:taxon-name-part><tp:taxon-name-part taxon-name-part-type="species" reg="sieboldiana">sieboldiana</tp:taxon-name-part></tp:taxon-name></italic> (L. Pfeiffer, 1850)</td><td rowspan="1" colspan="1"><ext-link xmlns:xlink="http://www.w3.org/1999/xlink" ext-link-type="gen" xlink:href="ON261686" xlink:type="simple">ON261686</ext-link>/<ext-link xmlns:xlink="http://www.w3.org/1999/xlink" ext-link-type="gen" xlink:href="ON261774" xlink:type="simple">ON261774</ext-link></td><td rowspan="1" colspan="1">HBUMM04882_2</td><td rowspan="2" colspan="1">Fukuoka, Japan; coll. Guo, J.-Y. [郭建英], 2004-X-12</td></tr><tr><td rowspan="1" colspan="1"><ext-link xmlns:xlink="http://www.w3.org/1999/xlink" ext-link-type="gen" xlink:href="ON261687" xlink:type="simple">ON261687</ext-link>/<ext-link xmlns:xlink="http://www.w3.org/1999/xlink" ext-link-type="gen" xlink:href="ON261775" xlink:type="simple">ON261775</ext-link></td><td rowspan="1" colspan="1">HBUMM04882_3</td></tr><tr><td rowspan="2" colspan="1"><italic><tp:taxon-name><tp:taxon-name-part taxon-name-part-type="genus" reg="Acusta">Acusta</tp:taxon-name-part><tp:taxon-name-part taxon-name-part-type="species" reg="rhodostoma">rhodostoma</tp:taxon-name-part></tp:taxon-name></italic> (Möllendorff, 1884)</td><td rowspan="1" colspan="1"><ext-link xmlns:xlink="http://www.w3.org/1999/xlink" ext-link-type="gen" xlink:href="ON261688" xlink:type="simple">ON261688</ext-link>/<ext-link xmlns:xlink="http://www.w3.org/1999/xlink" ext-link-type="gen" xlink:href="ON261776" xlink:type="simple">ON261776</ext-link></td><td rowspan="1" colspan="1">HBUMM05089c2</td><td rowspan="2" colspan="1">Haikou, Hainan; coll. Wu, M., 2005-VIII-15</td></tr><tr><td rowspan="1" colspan="1"><ext-link xmlns:xlink="http://www.w3.org/1999/xlink" ext-link-type="gen" xlink:href="ON261689" xlink:type="simple">ON261689</ext-link>/<ext-link xmlns:xlink="http://www.w3.org/1999/xlink" ext-link-type="gen" xlink:href="ON261777" xlink:type="simple">ON261777</ext-link></td><td rowspan="1" colspan="1">HBUMM05089c4</td></tr><tr><td rowspan="1" colspan="4">
                        <bold><italic><tp:taxon-name><tp:taxon-name-part taxon-name-part-type="genus" reg="Aegista">Aegista</tp:taxon-name-part></tp:taxon-name></italic> Albers, 1850</bold>
                      </td></tr><tr><td rowspan="1" colspan="1"><italic><tp:taxon-name><tp:taxon-name-part taxon-name-part-type="genus" reg="Aegista">Aegista</tp:taxon-name-part><tp:taxon-name-part taxon-name-part-type="species" reg="chinensis">chinensis</tp:taxon-name-part></tp:taxon-name></italic> (Philippi, 1845)</td><td rowspan="1" colspan="1"><ext-link xmlns:xlink="http://www.w3.org/1999/xlink" ext-link-type="gen" xlink:href="ON261690" xlink:type="simple">ON261690</ext-link>/<ext-link xmlns:xlink="http://www.w3.org/1999/xlink" ext-link-type="gen" xlink:href="ON261778" xlink:type="simple">ON261778</ext-link></td><td rowspan="1" colspan="1">HBUMM06480</td><td rowspan="1" colspan="1">Zhenjiang, Jiangsu; coll. Wu, M., Xu, Q., 2011-VI-12</td></tr><tr><td rowspan="1" colspan="4">
                        <bold><italic><tp:taxon-name><tp:taxon-name-part taxon-name-part-type="genus" reg="Bradybaena">Bradybaena</tp:taxon-name-part></tp:taxon-name></italic> H. Beck, 1837</bold>
                      </td></tr><tr><td rowspan="4" colspan="1"><italic><tp:taxon-name><tp:taxon-name-part taxon-name-part-type="genus" reg="Bradybaena">Bradybaena</tp:taxon-name-part><tp:taxon-name-part taxon-name-part-type="species" reg="brevispira">brevispira</tp:taxon-name-part></tp:taxon-name></italic> (H. Adams, 1870)</td><td rowspan="1" colspan="1"><ext-link xmlns:xlink="http://www.w3.org/1999/xlink" ext-link-type="gen" xlink:href="ON261691" xlink:type="simple">ON261691</ext-link>/<ext-link xmlns:xlink="http://www.w3.org/1999/xlink" ext-link-type="gen" xlink:href="ON261779" xlink:type="simple">ON261779</ext-link></td><td rowspan="1" colspan="1">HBUMM05104_2</td><td rowspan="1" colspan="1">Zhongxian, Chongqing; coll. Wu, M., 2004-VII-16</td></tr><tr><td rowspan="1" colspan="1"><ext-link xmlns:xlink="http://www.w3.org/1999/xlink" ext-link-type="gen" xlink:href="ON261692" xlink:type="simple">ON261692</ext-link>/<ext-link xmlns:xlink="http://www.w3.org/1999/xlink" ext-link-type="gen" xlink:href="ON261780" xlink:type="simple">ON261780</ext-link></td><td rowspan="1" colspan="1">HBUMM05122_2</td><td rowspan="2" colspan="1">Fengjie, Chongqing; coll. Wu, M., 2004-VII-18</td></tr><tr><td rowspan="1" colspan="1"><ext-link xmlns:xlink="http://www.w3.org/1999/xlink" ext-link-type="gen" xlink:href="ON261693" xlink:type="simple">ON261693</ext-link>/<ext-link xmlns:xlink="http://www.w3.org/1999/xlink" ext-link-type="gen" xlink:href="ON261781" xlink:type="simple">ON261781</ext-link></td><td rowspan="1" colspan="1">HBUMM05122_3</td></tr><tr><td rowspan="1" colspan="1"><ext-link xmlns:xlink="http://www.w3.org/1999/xlink" ext-link-type="gen" xlink:href="ON261694" xlink:type="simple">ON261694</ext-link>/<ext-link xmlns:xlink="http://www.w3.org/1999/xlink" ext-link-type="gen" xlink:href="ON261782" xlink:type="simple">ON261782</ext-link></td><td rowspan="1" colspan="1">HBUMM05112_2</td><td rowspan="1" colspan="1">Guangan [广安], Sichuan; coll. Wu, M.</td></tr><tr><td rowspan="2" colspan="1"><italic><tp:taxon-name><tp:taxon-name-part taxon-name-part-type="genus" reg="Bradybaena">Bradybaena</tp:taxon-name-part><tp:taxon-name-part taxon-name-part-type="species" reg="controversa">controversa</tp:taxon-name-part><tp:taxon-name-part taxon-name-part-type="subspecies" reg="monotaeniata">monotaeniata</tp:taxon-name-part></tp:taxon-name></italic> Pilsbry, 1934</td><td rowspan="1" colspan="1"><ext-link xmlns:xlink="http://www.w3.org/1999/xlink" ext-link-type="gen" xlink:href="ON261695" xlink:type="simple">ON261695</ext-link>/<ext-link xmlns:xlink="http://www.w3.org/1999/xlink" ext-link-type="gen" xlink:href="ON261783" xlink:type="simple">ON261783</ext-link></td><td rowspan="1" colspan="1">HBUMM01031_2</td><td rowspan="2" colspan="1">Maoxian, Sichuan; coll. Wu, M., 2001-X-11</td></tr><tr><td rowspan="1" colspan="1"><ext-link xmlns:xlink="http://www.w3.org/1999/xlink" ext-link-type="gen" xlink:href="ON261696" xlink:type="simple">ON261696</ext-link>/<ext-link xmlns:xlink="http://www.w3.org/1999/xlink" ext-link-type="gen" xlink:href="ON261784" xlink:type="simple">ON261784</ext-link></td><td rowspan="1" colspan="1">HBUMM01031_3</td></tr><tr><td rowspan="1" colspan="1"><italic><tp:taxon-name><tp:taxon-name-part taxon-name-part-type="genus" reg="Bradybaena">Bradybaena</tp:taxon-name-part><tp:taxon-name-part taxon-name-part-type="species" reg="eris">eris</tp:taxon-name-part><tp:taxon-name-part taxon-name-part-type="subspecies" reg="pachychila">pachychila</tp:taxon-name-part></tp:taxon-name></italic> (Möllendorff, 1899)</td><td rowspan="1" colspan="1"><ext-link xmlns:xlink="http://www.w3.org/1999/xlink" ext-link-type="gen" xlink:href="ON261697" xlink:type="simple">ON261697</ext-link>/<ext-link xmlns:xlink="http://www.w3.org/1999/xlink" ext-link-type="gen" xlink:href="ON261785" xlink:type="simple">ON261785</ext-link></td><td rowspan="1" colspan="1">HBUMM05493_3</td><td rowspan="1" colspan="1">Wenxian, Gansu; coll. Wu, M., 2006-IX-28</td></tr><tr><td rowspan="1" colspan="1"><italic><tp:taxon-name><tp:taxon-name-part taxon-name-part-type="genus" reg="Bradybaena">Bradybaena</tp:taxon-name-part><tp:taxon-name-part taxon-name-part-type="species" reg="qixiaensis">qixiaensis</tp:taxon-name-part></tp:taxon-name></italic> Wu &amp; Asami, 2017</td><td rowspan="1" colspan="1"><ext-link xmlns:xlink="http://www.w3.org/1999/xlink" ext-link-type="gen" xlink:href="MW810081" xlink:type="simple">MW810081</ext-link>*/<ext-link xmlns:xlink="http://www.w3.org/1999/xlink" ext-link-type="gen" xlink:href="ON261787" xlink:type="simple">ON261787</ext-link></td><td rowspan="1" colspan="1">HBUMM06900_1/HBUMM06900_2</td><td rowspan="1" colspan="1">Qixiashan [栖霞山], Jiangsu; coll. Wu, M.</td></tr><tr><td rowspan="1" colspan="1"><italic><tp:taxon-name><tp:taxon-name-part taxon-name-part-type="genus" reg="Bradybaena">Bradybaena</tp:taxon-name-part><tp:taxon-name-part taxon-name-part-type="species" reg="similaris">similaris</tp:taxon-name-part></tp:taxon-name></italic> (Rang, 1831)</td><td rowspan="1" colspan="1"><ext-link xmlns:xlink="http://www.w3.org/1999/xlink" ext-link-type="gen" xlink:href="HQ245444" xlink:type="simple">HQ245444</ext-link>*/<ext-link xmlns:xlink="http://www.w3.org/1999/xlink" ext-link-type="gen" xlink:href="AY014138" xlink:type="simple">AY014138</ext-link>*</td><td rowspan="1" colspan="1">/</td><td rowspan="1" colspan="1">Koehler, unpublished data; <xref ref-type="bibr" rid="B61">Wade et al. 2001</xref></td></tr><tr><td rowspan="4" colspan="1"><italic><tp:taxon-name><tp:taxon-name-part taxon-name-part-type="genus" reg="Bradybaena">Bradybaena</tp:taxon-name-part><tp:taxon-name-part taxon-name-part-type="species" reg="strictotaenia">strictotaenia</tp:taxon-name-part></tp:taxon-name></italic> (Möllendorff, 1899)</td><td rowspan="1" colspan="1"><ext-link xmlns:xlink="http://www.w3.org/1999/xlink" ext-link-type="gen" xlink:href="ON261701" xlink:type="simple">ON261701</ext-link>/<ext-link xmlns:xlink="http://www.w3.org/1999/xlink" ext-link-type="gen" xlink:href="ON261790" xlink:type="simple">ON261790</ext-link></td><td rowspan="1" colspan="1">HBUMM05406_2</td><td rowspan="2" colspan="1">Wenxian, Gansu; coll. Wu, M., 2006-IX-27</td></tr><tr><td rowspan="1" colspan="1"><ext-link xmlns:xlink="http://www.w3.org/1999/xlink" ext-link-type="gen" xlink:href="ON261702" xlink:type="simple">ON261702</ext-link>/<ext-link xmlns:xlink="http://www.w3.org/1999/xlink" ext-link-type="gen" xlink:href="ON261791" xlink:type="simple">ON261791</ext-link></td><td rowspan="1" colspan="1">HBUMM05406_3</td></tr><tr><td rowspan="1" colspan="1"><ext-link xmlns:xlink="http://www.w3.org/1999/xlink" ext-link-type="gen" xlink:href="ON261699" xlink:type="simple">ON261699</ext-link>/<ext-link xmlns:xlink="http://www.w3.org/1999/xlink" ext-link-type="gen" xlink:href="ON261788" xlink:type="simple">ON261788</ext-link></td><td rowspan="1" colspan="1">HBUMM05446_2</td><td rowspan="2" colspan="1">Wenxian, Gansu; coll. Wu, M., 2006-IX-27</td></tr><tr><td rowspan="1" colspan="1"><ext-link xmlns:xlink="http://www.w3.org/1999/xlink" ext-link-type="gen" xlink:href="ON261700" xlink:type="simple">ON261700</ext-link>/<ext-link xmlns:xlink="http://www.w3.org/1999/xlink" ext-link-type="gen" xlink:href="ON261789" xlink:type="simple">ON261789</ext-link></td><td rowspan="1" colspan="1">HBUMM05446_3</td></tr><tr><td rowspan="1" colspan="1"><italic><tp:taxon-name><tp:taxon-name-part taxon-name-part-type="genus" reg="Bradybaena">Bradybaena</tp:taxon-name-part><tp:taxon-name-part taxon-name-part-type="species" reg="sueshanensis">sueshanensis</tp:taxon-name-part></tp:taxon-name></italic> Pilsbry, 1934</td><td rowspan="1" colspan="1"><ext-link xmlns:xlink="http://www.w3.org/1999/xlink" ext-link-type="gen" xlink:href="ON261703" xlink:type="simple">ON261703</ext-link>/<ext-link xmlns:xlink="http://www.w3.org/1999/xlink" ext-link-type="gen" xlink:href="ON261792" xlink:type="simple">ON261792</ext-link></td><td rowspan="1" colspan="1">HBUMM06603</td><td rowspan="1" colspan="1">Jiuzhaigouxian, Sichuan; coll. Wu, M., 2011-VIII-11</td></tr><tr><td rowspan="2" colspan="1"><italic><tp:taxon-name><tp:taxon-name-part taxon-name-part-type="genus" reg="Bradybaena">Bradybaena</tp:taxon-name-part><tp:taxon-name-part taxon-name-part-type="species" reg="twenhuaensis">twenhuaensis</tp:taxon-name-part></tp:taxon-name></italic> (Ping &amp; Yen, 1932)</td><td rowspan="1" colspan="1"><ext-link xmlns:xlink="http://www.w3.org/1999/xlink" ext-link-type="gen" xlink:href="ON261704" xlink:type="simple">ON261704</ext-link>/<ext-link xmlns:xlink="http://www.w3.org/1999/xlink" ext-link-type="gen" xlink:href="ON261793" xlink:type="simple">ON261793</ext-link></td><td rowspan="1" colspan="1">HBUMM08276a1</td><td rowspan="2" colspan="1">Changbaishan [长白山], Jilin; coll. Shen, X.-F., 2018-VIII-18</td></tr><tr><td rowspan="1" colspan="1"><ext-link xmlns:xlink="http://www.w3.org/1999/xlink" ext-link-type="gen" xlink:href="ON261705" xlink:type="simple">ON261705</ext-link>/<ext-link xmlns:xlink="http://www.w3.org/1999/xlink" ext-link-type="gen" xlink:href="ON261794" xlink:type="simple">ON261794</ext-link></td><td rowspan="1" colspan="1">HBUMM08276a2</td></tr><tr><td rowspan="1" colspan="4">
                        <bold><italic><tp:taxon-name><tp:taxon-name-part taxon-name-part-type="genus" reg="Buliminidius">Buliminidius</tp:taxon-name-part></tp:taxon-name></italic> Heude, 1890</bold>
                      </td></tr><tr><td rowspan="1" colspan="1"><italic><tp:taxon-name><tp:taxon-name-part taxon-name-part-type="genus" reg="Buliminidius">Buliminidius</tp:taxon-name-part><tp:taxon-name-part taxon-name-part-type="species" reg="achatininus">achatininus</tp:taxon-name-part></tp:taxon-name></italic> (Möllendorff, 1899)</td><td rowspan="1" colspan="1"><ext-link xmlns:xlink="http://www.w3.org/1999/xlink" ext-link-type="gen" xlink:href="ON261758" xlink:type="simple">ON261758</ext-link>/<ext-link xmlns:xlink="http://www.w3.org/1999/xlink" ext-link-type="gen" xlink:href="ON261848" xlink:type="simple">ON261848</ext-link></td><td rowspan="1" colspan="1">HBUMM06678</td><td rowspan="1" colspan="1">Wenxian, Gansu; coll. Wu, M., 2011-VIII-9</td></tr><tr><td rowspan="1" colspan="1"><italic><tp:taxon-name><tp:taxon-name-part taxon-name-part-type="genus" reg="Buliminidius">Buliminidius</tp:taxon-name-part><tp:taxon-name-part taxon-name-part-type="species" reg="hirsutus">hirsutus</tp:taxon-name-part></tp:taxon-name></italic> (Möllendorff, 1899)</td><td rowspan="1" colspan="1"><ext-link xmlns:xlink="http://www.w3.org/1999/xlink" ext-link-type="gen" xlink:href="ON261759" xlink:type="simple">ON261759</ext-link>/<ext-link xmlns:xlink="http://www.w3.org/1999/xlink" ext-link-type="gen" xlink:href="ON261849" xlink:type="simple">ON261849</ext-link></td><td rowspan="1" colspan="1">HBUMM06676</td><td rowspan="1" colspan="1">Wenxian, Gansu; coll. Wu, M., 2011-VIII-9</td></tr><tr><td rowspan="1" colspan="4">
                        <bold><italic><tp:taxon-name><tp:taxon-name-part taxon-name-part-type="genus" reg="Camaenella">Camaenella</tp:taxon-name-part></tp:taxon-name></italic> Pilsbry, 1893</bold>
                      </td></tr><tr><td rowspan="3" colspan="1"><italic><tp:taxon-name><tp:taxon-name-part taxon-name-part-type="genus" reg="Camaenella">Camaenella</tp:taxon-name-part><tp:taxon-name-part taxon-name-part-type="species" reg="platyodon">platyodon</tp:taxon-name-part></tp:taxon-name></italic> (L. Pfeiffer, 1846)</td><td rowspan="1" colspan="1"><ext-link xmlns:xlink="http://www.w3.org/1999/xlink" ext-link-type="gen" xlink:href="ON261706" xlink:type="simple">ON261706</ext-link>/<ext-link xmlns:xlink="http://www.w3.org/1999/xlink" ext-link-type="gen" xlink:href="ON261795" xlink:type="simple">ON261795</ext-link></td><td rowspan="1" colspan="1">HBUMM05089a_2</td><td rowspan="3" colspan="1">Haikou [海口], Hainan; coll. Wu, M., 2005-VIII-15</td></tr><tr><td rowspan="1" colspan="1"><ext-link xmlns:xlink="http://www.w3.org/1999/xlink" ext-link-type="gen" xlink:href="ON261707" xlink:type="simple">ON261707</ext-link>/<ext-link xmlns:xlink="http://www.w3.org/1999/xlink" ext-link-type="gen" xlink:href="ON261796" xlink:type="simple">ON261796</ext-link></td><td rowspan="1" colspan="1">HBUMM05089a_3</td></tr><tr><td rowspan="1" colspan="1"><ext-link xmlns:xlink="http://www.w3.org/1999/xlink" ext-link-type="gen" xlink:href="ON261708" xlink:type="simple">ON261708</ext-link>/<ext-link xmlns:xlink="http://www.w3.org/1999/xlink" ext-link-type="gen" xlink:href="ON261797" xlink:type="simple">ON261797</ext-link></td><td rowspan="1" colspan="1">HBUMM05089a_4</td></tr><tr><td rowspan="1" colspan="4">
                        <bold><italic><tp:taxon-name><tp:taxon-name-part taxon-name-part-type="genus" reg="Cathaica">Cathaica</tp:taxon-name-part></tp:taxon-name></italic> Möllendorff, 1884</bold>
                      </td></tr><tr><td rowspan="2" colspan="1"><italic><tp:taxon-name><tp:taxon-name-part taxon-name-part-type="genus" reg="Cathaica">Cathaica</tp:taxon-name-part><tp:taxon-name-part taxon-name-part-type="species" reg="ottoi">ottoi</tp:taxon-name-part></tp:taxon-name></italic> Pilsbry, 1934</td><td rowspan="1" colspan="1"><ext-link xmlns:xlink="http://www.w3.org/1999/xlink" ext-link-type="gen" xlink:href="ON261709" xlink:type="simple">ON261709</ext-link>/<ext-link xmlns:xlink="http://www.w3.org/1999/xlink" ext-link-type="gen" xlink:href="ON261798" xlink:type="simple">ON261798</ext-link></td><td rowspan="1" colspan="1">HBUMM08358a1</td><td rowspan="2" colspan="1">Wenchuanxian, Sichuan; coll., Liu, Z.-P., 2019-VII-5</td></tr><tr><td rowspan="1" colspan="1"><ext-link xmlns:xlink="http://www.w3.org/1999/xlink" ext-link-type="gen" xlink:href="ON261710" xlink:type="simple">ON261710</ext-link>/<ext-link xmlns:xlink="http://www.w3.org/1999/xlink" ext-link-type="gen" xlink:href="ON261799" xlink:type="simple">ON261799</ext-link></td><td rowspan="1" colspan="1">HBUMM08358a3</td></tr><tr><td rowspan="2" colspan="1"><italic><tp:taxon-name><tp:taxon-name-part taxon-name-part-type="genus" reg="Cathaica">Cathaica</tp:taxon-name-part><tp:taxon-name-part taxon-name-part-type="species" reg="fasciola">fasciola</tp:taxon-name-part></tp:taxon-name></italic> (Draparnaud, 1801)</td><td rowspan="1" colspan="1"><ext-link xmlns:xlink="http://www.w3.org/1999/xlink" ext-link-type="gen" xlink:href="ON261711" xlink:type="simple">ON261711</ext-link>/<ext-link xmlns:xlink="http://www.w3.org/1999/xlink" ext-link-type="gen" xlink:href="ON261800" xlink:type="simple">ON261800</ext-link></td><td rowspan="1" colspan="1">HBUMM05168_1</td><td rowspan="1" colspan="1">Haidian [海淀], Beijing; coll. Wu, M., 2006-VII</td></tr><tr><td rowspan="1" colspan="1"><ext-link xmlns:xlink="http://www.w3.org/1999/xlink" ext-link-type="gen" xlink:href="ON261712" xlink:type="simple">ON261712</ext-link>/<ext-link xmlns:xlink="http://www.w3.org/1999/xlink" ext-link-type="gen" xlink:href="ON261801" xlink:type="simple">ON261801</ext-link></td><td rowspan="1" colspan="1">HBUMM05368_3</td><td rowspan="1" colspan="1">Qingdao [青岛], Shandong; coll. Wu, M., 2006-X-17</td></tr><tr><td rowspan="2" colspan="1"><italic><tp:taxon-name><tp:taxon-name-part taxon-name-part-type="genus" reg="Cathaica">Cathaica</tp:taxon-name-part><tp:taxon-name-part taxon-name-part-type="species" reg="gansuica">gansuica</tp:taxon-name-part></tp:taxon-name></italic> Möllendorff, 1899</td><td rowspan="1" colspan="1"><ext-link xmlns:xlink="http://www.w3.org/1999/xlink" ext-link-type="gen" xlink:href="ON261714" xlink:type="simple">ON261714</ext-link>/<ext-link xmlns:xlink="http://www.w3.org/1999/xlink" ext-link-type="gen" xlink:href="ON261803" xlink:type="simple">ON261803</ext-link></td><td rowspan="1" colspan="1">HBUMM05602cb</td><td rowspan="1" colspan="1">Wudu, Gansu; coll. Liu, J.-M. and Zheng, W., 2006-IX-30</td></tr><tr><td rowspan="1" colspan="1"><ext-link xmlns:xlink="http://www.w3.org/1999/xlink" ext-link-type="gen" xlink:href="ON261713" xlink:type="simple">ON261713</ext-link>/<ext-link xmlns:xlink="http://www.w3.org/1999/xlink" ext-link-type="gen" xlink:href="ON261802" xlink:type="simple">ON261802</ext-link></td><td rowspan="1" colspan="1">HBUMM05655</td><td rowspan="1" colspan="1">Dangchang, Gansu; coll. Liu, J.-M. and Zheng, W., 2006-X-2</td></tr><tr><td rowspan="1" colspan="1"><italic><tp:taxon-name><tp:taxon-name-part taxon-name-part-type="genus" reg="Cathaica">Cathaica</tp:taxon-name-part><tp:taxon-name-part taxon-name-part-type="species" reg="ochthephiloides">ochthephiloides</tp:taxon-name-part></tp:taxon-name></italic> Möllendorff, 1899</td><td rowspan="1" colspan="1"><ext-link xmlns:xlink="http://www.w3.org/1999/xlink" ext-link-type="gen" xlink:href="ON261715" xlink:type="simple">ON261715</ext-link>/<ext-link xmlns:xlink="http://www.w3.org/1999/xlink" ext-link-type="gen" xlink:href="ON261804" xlink:type="simple">ON261804</ext-link></td><td rowspan="1" colspan="1">HBUMM06560</td><td rowspan="1" colspan="1">Jiuzhaigouxian, Sichuan; coll. Wu, M., 2011-VIII-14</td></tr><tr><td rowspan="1" colspan="1"><italic><tp:taxon-name><tp:taxon-name-part taxon-name-part-type="genus" reg="Cathaica">Cathaica</tp:taxon-name-part><tp:taxon-name-part taxon-name-part-type="species" reg="pulveratricula">pulveratricula</tp:taxon-name-part></tp:taxon-name></italic> (Martens, 1882)</td><td rowspan="1" colspan="1"><ext-link xmlns:xlink="http://www.w3.org/1999/xlink" ext-link-type="gen" xlink:href="ON261716" xlink:type="simple">ON261716</ext-link>/<ext-link xmlns:xlink="http://www.w3.org/1999/xlink" ext-link-type="gen" xlink:href="ON261805" xlink:type="simple">ON261805</ext-link></td><td rowspan="1" colspan="1">HBUMM08208a</td><td rowspan="1" colspan="1">Dingxi, Gansu; coll. Shen, X.-F., 2017-VIII-4</td></tr><tr><td rowspan="1" colspan="4">
                        <bold><italic><tp:taxon-name><tp:taxon-name-part taxon-name-part-type="genus" reg="Karaftohelix">Karaftohelix</tp:taxon-name-part></tp:taxon-name></italic> Pilsbry, 1927</bold>
                      </td></tr><tr><td rowspan="1" colspan="1"><italic><tp:taxon-name><tp:taxon-name-part taxon-name-part-type="genus" reg="Karaftohelix">Karaftohelix</tp:taxon-name-part><tp:taxon-name-part taxon-name-part-type="species" reg="middendorffi">middendorffi</tp:taxon-name-part></tp:taxon-name></italic> (Gerstfeldt, 1859)</td><td rowspan="1" colspan="1"><ext-link xmlns:xlink="http://www.w3.org/1999/xlink" ext-link-type="gen" xlink:href="ON261698" xlink:type="simple">ON261698</ext-link>/<ext-link xmlns:xlink="http://www.w3.org/1999/xlink" ext-link-type="gen" xlink:href="ON261786" xlink:type="simple">ON261786</ext-link></td><td rowspan="1" colspan="1">HBUMM05933</td><td rowspan="1" colspan="1">forest between Vladivostok and Artion cities, Russia; coll. Sayenko, E.M., 2005-VI-26</td></tr><tr><td rowspan="1" colspan="4">
                        <bold><italic><tp:taxon-name><tp:taxon-name-part taxon-name-part-type="genus" reg="Helix">Helix</tp:taxon-name-part></tp:taxon-name></italic> Linnaeus, 1758</bold>
                      </td></tr><tr><td rowspan="1" colspan="1"><italic><tp:taxon-name><tp:taxon-name-part taxon-name-part-type="genus" reg="Helix">Helix</tp:taxon-name-part><tp:taxon-name-part taxon-name-part-type="species" reg="pomatia">pomatia</tp:taxon-name-part></tp:taxon-name></italic> Linnaeus, 1758</td><td rowspan="1" colspan="1"><ext-link xmlns:xlink="http://www.w3.org/1999/xlink" ext-link-type="gen" xlink:href="KR705016" xlink:type="simple">KR705016</ext-link>*/ <ext-link xmlns:xlink="http://www.w3.org/1999/xlink" ext-link-type="gen" xlink:href="KR705093" xlink:type="simple">KR705093</ext-link>*</td><td rowspan="1" colspan="1">/</td><td rowspan="1" colspan="1">Europe</td></tr><tr><td rowspan="1" colspan="4">
                        <bold><italic><tp:taxon-name><tp:taxon-name-part taxon-name-part-type="genus" reg="Laeocathaica">Laeocathaica</tp:taxon-name-part></tp:taxon-name></italic> Möllendorff, 1899</bold>
                      </td></tr><tr><td rowspan="2" colspan="1"><italic><tp:taxon-name><tp:taxon-name-part taxon-name-part-type="genus" reg="Laeocathaica">Laeocathaica</tp:taxon-name-part><tp:taxon-name-part taxon-name-part-type="species" reg="amdoana">amdoana</tp:taxon-name-part></tp:taxon-name></italic> Möllendorff, 1899</td><td rowspan="1" colspan="1"><ext-link xmlns:xlink="http://www.w3.org/1999/xlink" ext-link-type="gen" xlink:href="ON261746" xlink:type="simple">ON261746</ext-link>/<ext-link xmlns:xlink="http://www.w3.org/1999/xlink" ext-link-type="gen" xlink:href="ON261835" xlink:type="simple">ON261835</ext-link></td><td rowspan="1" colspan="1">HBUMM08432a1</td><td rowspan="2" colspan="1">See in the text</td></tr><tr><td rowspan="1" colspan="1"><ext-link xmlns:xlink="http://www.w3.org/1999/xlink" ext-link-type="gen" xlink:href="ON261741" xlink:type="simple">ON261741</ext-link>/<ext-link xmlns:xlink="http://www.w3.org/1999/xlink" ext-link-type="gen" xlink:href="ON261830" xlink:type="simple">ON261830</ext-link></td><td rowspan="1" colspan="1">HBUMM08432a2</td></tr><tr><td rowspan="4" colspan="1"><italic><tp:taxon-name><tp:taxon-name-part taxon-name-part-type="genus" reg="Laeocathaica">Laeocathaica</tp:taxon-name-part><tp:taxon-name-part taxon-name-part-type="species" reg="carinifera">carinifera</tp:taxon-name-part></tp:taxon-name></italic> (H. Adams, 1870)</td><td rowspan="1" colspan="1"><ext-link xmlns:xlink="http://www.w3.org/1999/xlink" ext-link-type="gen" xlink:href="ON261718" xlink:type="simple">ON261718</ext-link>/<ext-link xmlns:xlink="http://www.w3.org/1999/xlink" ext-link-type="gen" xlink:href="ON261807" xlink:type="simple">ON261807</ext-link></td><td rowspan="1" colspan="1">HBUMM05103_2</td><td rowspan="2" colspan="1">See in the text</td></tr><tr><td rowspan="1" colspan="1"><ext-link xmlns:xlink="http://www.w3.org/1999/xlink" ext-link-type="gen" xlink:href="ON261719" xlink:type="simple">ON261719</ext-link>/<ext-link xmlns:xlink="http://www.w3.org/1999/xlink" ext-link-type="gen" xlink:href="ON261808" xlink:type="simple">ON261808</ext-link></td><td rowspan="1" colspan="1">HBUMM05103_3</td></tr><tr><td rowspan="1" colspan="1"><ext-link xmlns:xlink="http://www.w3.org/1999/xlink" ext-link-type="gen" xlink:href="ON261720" xlink:type="simple">ON261720</ext-link>/<ext-link xmlns:xlink="http://www.w3.org/1999/xlink" ext-link-type="gen" xlink:href="ON261809" xlink:type="simple">ON261809</ext-link></td><td rowspan="1" colspan="1">HBUMM05131_2</td><td rowspan="2" colspan="1">See in the text</td></tr><tr><td rowspan="1" colspan="1"><ext-link xmlns:xlink="http://www.w3.org/1999/xlink" ext-link-type="gen" xlink:href="ON261721" xlink:type="simple">ON261721</ext-link>/<ext-link xmlns:xlink="http://www.w3.org/1999/xlink" ext-link-type="gen" xlink:href="ON261810" xlink:type="simple">ON261810</ext-link></td><td rowspan="1" colspan="1">HBUMM05131_3</td></tr><tr><td rowspan="5" colspan="1"><italic><tp:taxon-name><tp:taxon-name-part taxon-name-part-type="genus" reg="Laeocathaica">Laeocathaica</tp:taxon-name-part><tp:taxon-name-part taxon-name-part-type="species" reg="cheni">cheni</tp:taxon-name-part></tp:taxon-name></italic> Wu, sp. nov.</td><td rowspan="1" colspan="1"><ext-link xmlns:xlink="http://www.w3.org/1999/xlink" ext-link-type="gen" xlink:href="ON261727" xlink:type="simple">ON261727</ext-link>/<ext-link xmlns:xlink="http://www.w3.org/1999/xlink" ext-link-type="gen" xlink:href="ON261816" xlink:type="simple">ON261816</ext-link></td><td rowspan="1" colspan="1">HBUMM08368a</td><td rowspan="3" colspan="1">See in the text</td></tr><tr><td rowspan="1" colspan="1"><ext-link xmlns:xlink="http://www.w3.org/1999/xlink" ext-link-type="gen" xlink:href="ON261728" xlink:type="simple">ON261728</ext-link>/<ext-link xmlns:xlink="http://www.w3.org/1999/xlink" ext-link-type="gen" xlink:href="ON261817" xlink:type="simple">ON261817</ext-link></td><td rowspan="1" colspan="1">HBUMM08368a3</td></tr><tr><td rowspan="1" colspan="1"><ext-link xmlns:xlink="http://www.w3.org/1999/xlink" ext-link-type="gen" xlink:href="ON261729" xlink:type="simple">ON261729</ext-link>/<ext-link xmlns:xlink="http://www.w3.org/1999/xlink" ext-link-type="gen" xlink:href="ON261818" xlink:type="simple">ON261818</ext-link></td><td rowspan="1" colspan="1">HBUMM08368a4</td></tr><tr><td rowspan="1" colspan="1"><ext-link xmlns:xlink="http://www.w3.org/1999/xlink" ext-link-type="gen" xlink:href="ON261751" xlink:type="simple">ON261751</ext-link>/<ext-link xmlns:xlink="http://www.w3.org/1999/xlink" ext-link-type="gen" xlink:href="ON261840" xlink:type="simple">ON261840</ext-link></td><td rowspan="1" colspan="1">HBUMM08428a2</td><td rowspan="2" colspan="1">See in the text</td></tr><tr><td rowspan="1" colspan="1"><ext-link xmlns:xlink="http://www.w3.org/1999/xlink" ext-link-type="gen" xlink:href="ON261737" xlink:type="simple">ON261737</ext-link>/<ext-link xmlns:xlink="http://www.w3.org/1999/xlink" ext-link-type="gen" xlink:href="ON261826" xlink:type="simple">ON261826</ext-link></td><td rowspan="1" colspan="1">HBUMM08428a4</td></tr><tr><td rowspan="1" colspan="1"><italic><tp:taxon-name><tp:taxon-name-part taxon-name-part-type="genus" reg="Laeocathaica">Laeocathaica</tp:taxon-name-part><tp:taxon-name-part taxon-name-part-type="species" reg="distinguenda">distinguenda</tp:taxon-name-part></tp:taxon-name></italic> Möllendorff, 1899</td><td rowspan="1" colspan="1"><ext-link xmlns:xlink="http://www.w3.org/1999/xlink" ext-link-type="gen" xlink:href="ON261717" xlink:type="simple">ON261717</ext-link>/<ext-link xmlns:xlink="http://www.w3.org/1999/xlink" ext-link-type="gen" xlink:href="ON261806" xlink:type="simple">ON261806</ext-link></td><td rowspan="1" colspan="1">HBUMM05407_3</td><td rowspan="1" colspan="1">See in the text</td></tr><tr><td rowspan="3" colspan="1"><italic><tp:taxon-name><tp:taxon-name-part taxon-name-part-type="genus" reg="Laeocathaica">Laeocathaica</tp:taxon-name-part><tp:taxon-name-part taxon-name-part-type="species" reg="filippina">filippina</tp:taxon-name-part></tp:taxon-name></italic> (Heude, 1882)</td><td rowspan="1" colspan="1"><ext-link xmlns:xlink="http://www.w3.org/1999/xlink" ext-link-type="gen" xlink:href="ON261730" xlink:type="simple">ON261730</ext-link>/<ext-link xmlns:xlink="http://www.w3.org/1999/xlink" ext-link-type="gen" xlink:href="ON261819" xlink:type="simple">ON261819</ext-link></td><td rowspan="1" colspan="1">HBUMM01256b_2</td><td rowspan="2" colspan="1">See in the text</td></tr><tr><td rowspan="1" colspan="1"><ext-link xmlns:xlink="http://www.w3.org/1999/xlink" ext-link-type="gen" xlink:href="ON261731" xlink:type="simple">ON261731</ext-link>/<ext-link xmlns:xlink="http://www.w3.org/1999/xlink" ext-link-type="gen" xlink:href="ON261820" xlink:type="simple">ON261820</ext-link></td><td rowspan="1" colspan="1">HBUMM01256b_3</td></tr><tr><td rowspan="1" colspan="1"><ext-link xmlns:xlink="http://www.w3.org/1999/xlink" ext-link-type="gen" xlink:href="ON261732" xlink:type="simple">ON261732</ext-link>/<ext-link xmlns:xlink="http://www.w3.org/1999/xlink" ext-link-type="gen" xlink:href="ON261821" xlink:type="simple">ON261821</ext-link></td><td rowspan="1" colspan="1">HBUMM05097_2</td><td rowspan="1" colspan="1">See in the text</td></tr><tr><td rowspan="1" colspan="1"><italic><tp:taxon-name><tp:taxon-name-part taxon-name-part-type="genus" reg="Laeocathaica">Laeocathaica</tp:taxon-name-part><tp:taxon-name-part taxon-name-part-type="species" reg="odophora">odophora</tp:taxon-name-part></tp:taxon-name></italic> Möllendorff, 1899</td><td rowspan="1" colspan="1"><ext-link xmlns:xlink="http://www.w3.org/1999/xlink" ext-link-type="gen" xlink:href="ON261736" xlink:type="simple">ON261736</ext-link>/<ext-link xmlns:xlink="http://www.w3.org/1999/xlink" ext-link-type="gen" xlink:href="ON261825" xlink:type="simple">ON261825</ext-link></td><td rowspan="1" colspan="1">HBUMM08430a1</td><td rowspan="1" colspan="1">See in the text</td></tr><tr><td rowspan="1" colspan="1"><italic><tp:taxon-name><tp:taxon-name-part taxon-name-part-type="genus" reg="Laeocathaica">Laeocathaica</tp:taxon-name-part><tp:taxon-name-part taxon-name-part-type="species" reg="phaeomphala">phaeomphala</tp:taxon-name-part></tp:taxon-name></italic> Möllendorff, 1899</td><td rowspan="1" colspan="1"><ext-link xmlns:xlink="http://www.w3.org/1999/xlink" ext-link-type="gen" xlink:href="ON261742" xlink:type="simple">ON261742</ext-link>/<ext-link xmlns:xlink="http://www.w3.org/1999/xlink" ext-link-type="gen" xlink:href="ON261831" xlink:type="simple">ON261831</ext-link></td><td rowspan="1" colspan="1">HBUMM08424a2</td><td rowspan="1" colspan="1">See in the text</td></tr><tr><td rowspan="1" colspan="1"><italic><tp:taxon-name><tp:taxon-name-part taxon-name-part-type="genus" reg="Laeocathaica">Laeocathaica</tp:taxon-name-part><tp:taxon-name-part taxon-name-part-type="species" reg="polytyla">polytyla</tp:taxon-name-part></tp:taxon-name></italic> Möllendorff, 1899</td><td rowspan="1" colspan="1"><ext-link xmlns:xlink="http://www.w3.org/1999/xlink" ext-link-type="gen" xlink:href="ON261722" xlink:type="simple">ON261722</ext-link>/<ext-link xmlns:xlink="http://www.w3.org/1999/xlink" ext-link-type="gen" xlink:href="ON261811" xlink:type="simple">ON261811</ext-link></td><td rowspan="1" colspan="1">HBUMM05411_4</td><td rowspan="1" colspan="1">See in the text</td></tr><tr><td rowspan="3" colspan="1"><italic><tp:taxon-name><tp:taxon-name-part taxon-name-part-type="genus" reg="Laeocathaica">Laeocathaica</tp:taxon-name-part><tp:taxon-name-part taxon-name-part-type="species" reg="potanini">potanini</tp:taxon-name-part></tp:taxon-name></italic> Möllendorff, 1899</td><td rowspan="1" colspan="1"><ext-link xmlns:xlink="http://www.w3.org/1999/xlink" ext-link-type="gen" xlink:href="ON261723" xlink:type="simple">ON261723</ext-link>/<ext-link xmlns:xlink="http://www.w3.org/1999/xlink" ext-link-type="gen" xlink:href="ON261812" xlink:type="simple">ON261812</ext-link></td><td rowspan="1" colspan="1">HBUMM05409_2</td><td rowspan="3" colspan="1">See in the text</td></tr><tr><td rowspan="1" colspan="1"><ext-link xmlns:xlink="http://www.w3.org/1999/xlink" ext-link-type="gen" xlink:href="ON261724" xlink:type="simple">ON261724</ext-link>/<ext-link xmlns:xlink="http://www.w3.org/1999/xlink" ext-link-type="gen" xlink:href="ON261813" xlink:type="simple">ON261813</ext-link></td><td rowspan="1" colspan="1">HBUMM05409_3</td></tr><tr><td rowspan="1" colspan="1"><ext-link xmlns:xlink="http://www.w3.org/1999/xlink" ext-link-type="gen" xlink:href="ON261725" xlink:type="simple">ON261725</ext-link>/<ext-link xmlns:xlink="http://www.w3.org/1999/xlink" ext-link-type="gen" xlink:href="ON261814" xlink:type="simple">ON261814</ext-link></td><td rowspan="1" colspan="1">HBUMM05409_4</td></tr><tr><td rowspan="6" colspan="1"><italic><tp:taxon-name><tp:taxon-name-part taxon-name-part-type="genus" reg="Laeocathaica">Laeocathaica</tp:taxon-name-part><tp:taxon-name-part taxon-name-part-type="species" reg="prionotropis">prionotropis</tp:taxon-name-part></tp:taxon-name></italic> Möllendorff, 1899</td><td rowspan="1" colspan="1"><ext-link xmlns:xlink="http://www.w3.org/1999/xlink" ext-link-type="gen" xlink:href="ON261726" xlink:type="simple">ON261726</ext-link>/<ext-link xmlns:xlink="http://www.w3.org/1999/xlink" ext-link-type="gen" xlink:href="ON261815" xlink:type="simple">ON261815</ext-link></td><td rowspan="1" colspan="1">HBUMM05440_3</td><td rowspan="1" colspan="1">See in the text</td></tr><tr><td rowspan="1" colspan="1"><ext-link xmlns:xlink="http://www.w3.org/1999/xlink" ext-link-type="gen" xlink:href="ON261744" xlink:type="simple">ON261744</ext-link>/<ext-link xmlns:xlink="http://www.w3.org/1999/xlink" ext-link-type="gen" xlink:href="ON261833" xlink:type="simple">ON261833</ext-link></td><td rowspan="1" colspan="1">HBUMM08421a1</td><td rowspan="3" colspan="1">See in the text</td></tr><tr><td rowspan="1" colspan="1"><ext-link xmlns:xlink="http://www.w3.org/1999/xlink" ext-link-type="gen" xlink:href="ON261749" xlink:type="simple">ON261749</ext-link>/<ext-link xmlns:xlink="http://www.w3.org/1999/xlink" ext-link-type="gen" xlink:href="ON261838" xlink:type="simple">ON261838</ext-link></td><td rowspan="1" colspan="1">HBUMM08421a3</td></tr><tr><td rowspan="1" colspan="1"><ext-link xmlns:xlink="http://www.w3.org/1999/xlink" ext-link-type="gen" xlink:href="ON261748" xlink:type="simple">ON261748</ext-link>/<ext-link xmlns:xlink="http://www.w3.org/1999/xlink" ext-link-type="gen" xlink:href="ON261837" xlink:type="simple">ON261837</ext-link></td><td rowspan="1" colspan="1">HBUMM08421a4</td></tr><tr><td rowspan="1" colspan="1"><ext-link xmlns:xlink="http://www.w3.org/1999/xlink" ext-link-type="gen" xlink:href="ON261739" xlink:type="simple">ON261739</ext-link>/<ext-link xmlns:xlink="http://www.w3.org/1999/xlink" ext-link-type="gen" xlink:href="ON261828" xlink:type="simple">ON261828</ext-link></td><td rowspan="1" colspan="1">HBUMM08423a1</td><td rowspan="2" colspan="1">See in the text</td></tr><tr><td rowspan="1" colspan="1"><ext-link xmlns:xlink="http://www.w3.org/1999/xlink" ext-link-type="gen" xlink:href="ON261747" xlink:type="simple">ON261747</ext-link>/<ext-link xmlns:xlink="http://www.w3.org/1999/xlink" ext-link-type="gen" xlink:href="ON261836" xlink:type="simple">ON261836</ext-link></td><td rowspan="1" colspan="1">HBUMM08423a2</td></tr><tr><td rowspan="1" colspan="1"><italic><tp:taxon-name><tp:taxon-name-part taxon-name-part-type="genus" reg="Laeocathaica">Laeocathaica</tp:taxon-name-part><tp:taxon-name-part taxon-name-part-type="species" reg="qiminglii">qiminglii</tp:taxon-name-part></tp:taxon-name></italic> Wu, sp. nov.</td><td rowspan="1" colspan="1"><ext-link xmlns:xlink="http://www.w3.org/1999/xlink" ext-link-type="gen" xlink:href="ON261740" xlink:type="simple">ON261740</ext-link>/<ext-link xmlns:xlink="http://www.w3.org/1999/xlink" ext-link-type="gen" xlink:href="ON261829" xlink:type="simple">ON261829</ext-link></td><td rowspan="1" colspan="1">HBUMM08422a1</td><td rowspan="1" colspan="1">See in the text</td></tr><tr><td rowspan="3" colspan="1"><italic><tp:taxon-name><tp:taxon-name-part taxon-name-part-type="genus" reg="Laeocathaica">Laeocathaica</tp:taxon-name-part><tp:taxon-name-part taxon-name-part-type="species" reg="stenochone">stenochone</tp:taxon-name-part></tp:taxon-name></italic> Möllendorff, 1899</td><td rowspan="1" colspan="1"><ext-link xmlns:xlink="http://www.w3.org/1999/xlink" ext-link-type="gen" xlink:href="ON261743" xlink:type="simple">ON261743</ext-link>/<ext-link xmlns:xlink="http://www.w3.org/1999/xlink" ext-link-type="gen" xlink:href="ON261832" xlink:type="simple">ON261832</ext-link></td><td rowspan="1" colspan="1">HBUMM08431a1</td><td rowspan="3" colspan="1">See in the text</td></tr><tr><td rowspan="1" colspan="1"><ext-link xmlns:xlink="http://www.w3.org/1999/xlink" ext-link-type="gen" xlink:href="ON261738" xlink:type="simple">ON261738</ext-link>/<ext-link xmlns:xlink="http://www.w3.org/1999/xlink" ext-link-type="gen" xlink:href="ON261827" xlink:type="simple">ON261827</ext-link></td><td rowspan="1" colspan="1">HBUMM08431a2</td></tr><tr><td rowspan="1" colspan="1"><ext-link xmlns:xlink="http://www.w3.org/1999/xlink" ext-link-type="gen" xlink:href="ON261750" xlink:type="simple">ON261750</ext-link>/<ext-link xmlns:xlink="http://www.w3.org/1999/xlink" ext-link-type="gen" xlink:href="ON261839" xlink:type="simple">ON261839</ext-link></td><td rowspan="1" colspan="1">HBUMM08431a3</td></tr><tr><td rowspan="4" colspan="1"><italic><tp:taxon-name><tp:taxon-name-part taxon-name-part-type="genus" reg="Laeocathaica">Laeocathaica</tp:taxon-name-part><tp:taxon-name-part taxon-name-part-type="species" reg="tropidorhaphe">tropidorhaphe</tp:taxon-name-part></tp:taxon-name></italic> Möllendorff, 1899</td><td rowspan="1" colspan="1"><ext-link xmlns:xlink="http://www.w3.org/1999/xlink" ext-link-type="gen" xlink:href="ON261733" xlink:type="simple">ON261733</ext-link>/<ext-link xmlns:xlink="http://www.w3.org/1999/xlink" ext-link-type="gen" xlink:href="ON261822" xlink:type="simple">ON261822</ext-link></td><td rowspan="1" colspan="1">HBUMM05688</td><td rowspan="1" colspan="1">See in the text</td></tr><tr><td rowspan="1" colspan="1"><ext-link xmlns:xlink="http://www.w3.org/1999/xlink" ext-link-type="gen" xlink:href="ON261735" xlink:type="simple">ON261735</ext-link>/<ext-link xmlns:xlink="http://www.w3.org/1999/xlink" ext-link-type="gen" xlink:href="ON261824" xlink:type="simple">ON261824</ext-link></td><td rowspan="1" colspan="1">HBUMM05617</td><td rowspan="1" colspan="1">See in the text</td></tr><tr><td rowspan="1" colspan="1"><ext-link xmlns:xlink="http://www.w3.org/1999/xlink" ext-link-type="gen" xlink:href="ON261734" xlink:type="simple">ON261734</ext-link>/<ext-link xmlns:xlink="http://www.w3.org/1999/xlink" ext-link-type="gen" xlink:href="ON261823" xlink:type="simple">ON261823</ext-link></td><td rowspan="1" colspan="1">HBUMM05716</td><td rowspan="1" colspan="1">See in the text</td></tr><tr><td rowspan="1" colspan="1"><ext-link xmlns:xlink="http://www.w3.org/1999/xlink" ext-link-type="gen" xlink:href="ON261745" xlink:type="simple">ON261745</ext-link>/<ext-link xmlns:xlink="http://www.w3.org/1999/xlink" ext-link-type="gen" xlink:href="ON261834" xlink:type="simple">ON261834</ext-link></td><td rowspan="1" colspan="1">HBUMM08425a1</td><td rowspan="1" colspan="1">See in the text</td></tr><tr><td rowspan="1" colspan="4">
                        <bold><italic><tp:taxon-name><tp:taxon-name-part taxon-name-part-type="genus" reg="Metodontia">Metodontia</tp:taxon-name-part></tp:taxon-name></italic> Möllendorff, 1886</bold>
                      </td></tr><tr><td rowspan="3" colspan="1"><italic><tp:taxon-name><tp:taxon-name-part taxon-name-part-type="genus" reg="Metodontia">Metodontia</tp:taxon-name-part><tp:taxon-name-part taxon-name-part-type="species" reg="houaiensis">houaiensis</tp:taxon-name-part></tp:taxon-name></italic> (Crosse, 1882)</td><td rowspan="1" colspan="1"><ext-link xmlns:xlink="http://www.w3.org/1999/xlink" ext-link-type="gen" xlink:href="ON261752" xlink:type="simple">ON261752</ext-link>/<ext-link xmlns:xlink="http://www.w3.org/1999/xlink" ext-link-type="gen" xlink:href="ON261841" xlink:type="simple">ON261841</ext-link></td><td rowspan="1" colspan="1">HBUMM05164_2</td><td rowspan="3" colspan="1">Quyang [曲阳], Hebei; coll. Wu, M., Wu, Q., 2006-V-4</td></tr><tr><td rowspan="1" colspan="1"><ext-link xmlns:xlink="http://www.w3.org/1999/xlink" ext-link-type="gen" xlink:href="ON261753" xlink:type="simple">ON261753</ext-link>/<ext-link xmlns:xlink="http://www.w3.org/1999/xlink" ext-link-type="gen" xlink:href="ON261842" xlink:type="simple">ON261842</ext-link></td><td rowspan="1" colspan="1">HBUMM05164_3</td></tr><tr><td rowspan="1" colspan="1"><ext-link xmlns:xlink="http://www.w3.org/1999/xlink" ext-link-type="gen" xlink:href="ON261754" xlink:type="simple">ON261754</ext-link>/<ext-link xmlns:xlink="http://www.w3.org/1999/xlink" ext-link-type="gen" xlink:href="ON261843" xlink:type="simple">ON261843</ext-link></td><td rowspan="1" colspan="1">HBUMM05164_4</td></tr><tr><td rowspan="1" colspan="4">
                        <bold><italic><tp:taxon-name><tp:taxon-name-part taxon-name-part-type="genus" reg="Nesiohelix">Nesiohelix</tp:taxon-name-part></tp:taxon-name></italic> Kuroda &amp; Emura, 1943</bold>
                      </td></tr><tr><td rowspan="1" colspan="1"><italic><tp:taxon-name><tp:taxon-name-part taxon-name-part-type="genus" reg="Nesiohelix">Nesiohelix</tp:taxon-name-part><tp:taxon-name-part taxon-name-part-type="species" reg="moreletiana">moreletiana</tp:taxon-name-part></tp:taxon-name></italic> (Heude, 1882)</td><td rowspan="1" colspan="1"><ext-link xmlns:xlink="http://www.w3.org/1999/xlink" ext-link-type="gen" xlink:href="MW810080" xlink:type="simple">MW810080</ext-link>*/<ext-link xmlns:xlink="http://www.w3.org/1999/xlink" ext-link-type="gen" xlink:href="ON261844" xlink:type="simple">ON261844</ext-link></td><td rowspan="1" colspan="1">HBUMM06796</td><td rowspan="1" colspan="1">Hangzhou [杭州], Zhejiang; coll. Wu, M., Xu, Q., 2012-V-21</td></tr><tr><td rowspan="1" colspan="4">
                        <bold><italic><tp:taxon-name><tp:taxon-name-part taxon-name-part-type="genus" reg="Plectotropis">Plectotropis</tp:taxon-name-part></tp:taxon-name></italic> E. von Martens, 1860</bold>
                      </td></tr><tr><td rowspan="2" colspan="1"><italic><tp:taxon-name><tp:taxon-name-part taxon-name-part-type="genus" reg="Plectotropis">Plectotropis</tp:taxon-name-part><tp:taxon-name-part taxon-name-part-type="species" reg="sterilis">sterilis</tp:taxon-name-part></tp:taxon-name></italic> (Heude, 1890)</td><td rowspan="1" colspan="1"><ext-link xmlns:xlink="http://www.w3.org/1999/xlink" ext-link-type="gen" xlink:href="ON261755" xlink:type="simple">ON261755</ext-link>/<ext-link xmlns:xlink="http://www.w3.org/1999/xlink" ext-link-type="gen" xlink:href="ON261845" xlink:type="simple">ON261845</ext-link></td><td rowspan="1" colspan="1">HBUMM04909_2</td><td rowspan="2" colspan="1">Badong, Hubei; coll. Wu, M., Wu, Q., Qi, G., 2004-VII-31</td></tr><tr><td rowspan="1" colspan="1"><ext-link xmlns:xlink="http://www.w3.org/1999/xlink" ext-link-type="gen" xlink:href="ON261756" xlink:type="simple">ON261756</ext-link>/<ext-link xmlns:xlink="http://www.w3.org/1999/xlink" ext-link-type="gen" xlink:href="ON261846" xlink:type="simple">ON261846</ext-link></td><td rowspan="1" colspan="1">HBUMM04909_3</td></tr><tr><td rowspan="1" colspan="4">
                        <bold><italic><tp:taxon-name><tp:taxon-name-part taxon-name-part-type="genus" reg="Pseudiberus">Pseudiberus</tp:taxon-name-part></tp:taxon-name></italic> Ancey, 1887</bold>
                      </td></tr><tr><td rowspan="1" colspan="1"><italic><tp:taxon-name><tp:taxon-name-part taxon-name-part-type="genus" reg="Pseudiberus">Pseudiberus</tp:taxon-name-part><tp:taxon-name-part taxon-name-part-type="species" reg="strophostoma">strophostoma</tp:taxon-name-part></tp:taxon-name></italic> (Möllendorff, 1899)</td><td rowspan="1" colspan="1"><ext-link xmlns:xlink="http://www.w3.org/1999/xlink" ext-link-type="gen" xlink:href="ON261757" xlink:type="simple">ON261757</ext-link>/<ext-link xmlns:xlink="http://www.w3.org/1999/xlink" ext-link-type="gen" xlink:href="ON261847" xlink:type="simple">ON261847</ext-link></td><td rowspan="1" colspan="1">HBUMM06586b</td><td rowspan="1" colspan="1">Jiuzhaigouxian, Sichuan; coll. Wu, M., 2011-VIII-14</td></tr><tr><td rowspan="1" colspan="4">
                        <bold><italic><tp:taxon-name><tp:taxon-name-part taxon-name-part-type="genus" reg="Pseudobuliminus">Pseudobuliminus</tp:taxon-name-part></tp:taxon-name></italic> Gredler, 1886</bold>
                      </td></tr><tr><td rowspan="1" colspan="1"><italic><tp:taxon-name><tp:taxon-name-part taxon-name-part-type="genus" reg="Pseudobuliminus">Pseudobuliminus</tp:taxon-name-part><tp:taxon-name-part taxon-name-part-type="species" reg="piligerus">piligerus</tp:taxon-name-part></tp:taxon-name></italic> (Möllendorff, 1899)</td><td rowspan="1" colspan="1"><ext-link xmlns:xlink="http://www.w3.org/1999/xlink" ext-link-type="gen" xlink:href="ON261760" xlink:type="simple">ON261760</ext-link>/<ext-link xmlns:xlink="http://www.w3.org/1999/xlink" ext-link-type="gen" xlink:href="ON261850" xlink:type="simple">ON261850</ext-link></td><td rowspan="1" colspan="1">HBUMM05412_2</td><td rowspan="1" colspan="1">Wenxian, Gansu; coll. Wu, M., 2006-IX-27</td></tr><tr><td rowspan="1" colspan="1"><italic><tp:taxon-name><tp:taxon-name-part taxon-name-part-type="genus" reg="Pseudobuliminus">Pseudobuliminus</tp:taxon-name-part><tp:taxon-name-part taxon-name-part-type="species" reg="subcylindricus">subcylindricus</tp:taxon-name-part></tp:taxon-name></italic> (Möllendorff, 1899)</td><td rowspan="1" colspan="1"><ext-link xmlns:xlink="http://www.w3.org/1999/xlink" ext-link-type="gen" xlink:href="ON261761" xlink:type="simple">ON261761</ext-link>/<ext-link xmlns:xlink="http://www.w3.org/1999/xlink" ext-link-type="gen" xlink:href="ON261851" xlink:type="simple">ON261851</ext-link></td><td rowspan="1" colspan="1">HBUMM06720</td><td rowspan="1" colspan="1">Jiuzhaigouxian, Sichuan; coll. Wu, M., 2011-VIII-12</td></tr><tr><td rowspan="1" colspan="4">
                        <bold><italic><tp:taxon-name><tp:taxon-name-part taxon-name-part-type="genus" reg="Satsuma">Satsuma</tp:taxon-name-part></tp:taxon-name></italic> A. Adams, 1868</bold>
                      </td></tr><tr><td rowspan="2" colspan="1"><italic><tp:taxon-name><tp:taxon-name-part taxon-name-part-type="genus" reg="Satsuma">Satsuma</tp:taxon-name-part><tp:taxon-name-part taxon-name-part-type="species" reg="guandi">guandi</tp:taxon-name-part></tp:taxon-name></italic> Zhang, Zhu &amp; Lyu, 2020</td><td rowspan="1" colspan="1"><ext-link xmlns:xlink="http://www.w3.org/1999/xlink" ext-link-type="gen" xlink:href="MW804648" xlink:type="simple">MW804648</ext-link>*/<ext-link xmlns:xlink="http://www.w3.org/1999/xlink" ext-link-type="gen" xlink:href="ON261852" xlink:type="simple">ON261852</ext-link></td><td rowspan="1" colspan="1">HBUMM08239a_1</td><td rowspan="2" colspan="1">Shaoguan [韶关], Guangdong; coll. Yu, Di [余迪]</td></tr><tr><td rowspan="1" colspan="1"><ext-link xmlns:xlink="http://www.w3.org/1999/xlink" ext-link-type="gen" xlink:href="MW804647" xlink:type="simple">MW804647</ext-link>*/<ext-link xmlns:xlink="http://www.w3.org/1999/xlink" ext-link-type="gen" xlink:href="ON261853" xlink:type="simple">ON261853</ext-link></td><td rowspan="1" colspan="1">HBUMM08239a_2</td></tr><tr><td rowspan="1" colspan="4">
                        <bold><italic><tp:taxon-name><tp:taxon-name-part taxon-name-part-type="genus" reg="Stilpnodiscus">Stilpnodiscus</tp:taxon-name-part></tp:taxon-name></italic> Möllendorff, 1899</bold>
                      </td></tr><tr><td rowspan="1" colspan="1"><italic><tp:taxon-name><tp:taxon-name-part taxon-name-part-type="genus" reg="Stilpnodiscus">Stilpnodiscus</tp:taxon-name-part><tp:taxon-name-part taxon-name-part-type="species" reg="entochilus">entochilus</tp:taxon-name-part></tp:taxon-name></italic> Möllendorff, 1899</td><td rowspan="1" colspan="1"><ext-link xmlns:xlink="http://www.w3.org/1999/xlink" ext-link-type="gen" xlink:href="ON261762" xlink:type="simple">ON261762</ext-link>/<ext-link xmlns:xlink="http://www.w3.org/1999/xlink" ext-link-type="gen" xlink:href="ON261854" xlink:type="simple">ON261854</ext-link></td><td rowspan="1" colspan="1">HBUMM05451</td><td rowspan="1" colspan="1">Wenxian, Gansu; coll. Wu, M., 2006-IX-27</td></tr><tr><td rowspan="1" colspan="1"><italic><tp:taxon-name><tp:taxon-name-part taxon-name-part-type="genus" reg="Stilpnodiscus">Stilpnodiscus</tp:taxon-name-part><tp:taxon-name-part taxon-name-part-type="species" reg="moellendorffi">moellendorffi</tp:taxon-name-part></tp:taxon-name></italic> Wu, 2001</td><td rowspan="1" colspan="1"><ext-link xmlns:xlink="http://www.w3.org/1999/xlink" ext-link-type="gen" xlink:href="ON261763" xlink:type="simple">ON261763</ext-link>/<ext-link xmlns:xlink="http://www.w3.org/1999/xlink" ext-link-type="gen" xlink:href="ON261855" xlink:type="simple">ON261855</ext-link></td><td rowspan="1" colspan="1">HBUMM05439_2</td><td rowspan="1" colspan="1">Wenxian, Gansu; coll. Wu, M., 2006-IX-27</td></tr><tr><td rowspan="1" colspan="1"><italic><tp:taxon-name><tp:taxon-name-part taxon-name-part-type="genus" reg="Stilpnodiscus">Stilpnodiscus</tp:taxon-name-part></tp:taxon-name></italic> sp.</td><td rowspan="1" colspan="1"><ext-link xmlns:xlink="http://www.w3.org/1999/xlink" ext-link-type="gen" xlink:href="ON261764" xlink:type="simple">ON261764</ext-link>/<ext-link xmlns:xlink="http://www.w3.org/1999/xlink" ext-link-type="gen" xlink:href="ON261856" xlink:type="simple">ON261856</ext-link></td><td rowspan="1" colspan="1">HBUMM05491c_2</td><td rowspan="1" colspan="1">Wenxian, Gansu; coll. Wu, M., 2006-IX-28</td></tr><tr><td rowspan="1" colspan="1"><italic><tp:taxon-name><tp:taxon-name-part taxon-name-part-type="genus" reg="Stilpnodiscus">Stilpnodiscus</tp:taxon-name-part><tp:taxon-name-part taxon-name-part-type="species" reg="vernicinus">vernicinus</tp:taxon-name-part></tp:taxon-name></italic> Möllendorff, 1899</td><td rowspan="1" colspan="1"><ext-link xmlns:xlink="http://www.w3.org/1999/xlink" ext-link-type="gen" xlink:href="ON261765" xlink:type="simple">ON261765</ext-link>/<ext-link xmlns:xlink="http://www.w3.org/1999/xlink" ext-link-type="gen" xlink:href="ON261857" xlink:type="simple">ON261857</ext-link></td><td rowspan="1" colspan="1">HBUMM05528</td><td rowspan="1" colspan="1">Wenxian, Gansu; coll. Wu, M., 2006-IX-29</td></tr><tr><td rowspan="1" colspan="4">
                        <bold><italic><tp:taxon-name><tp:taxon-name-part taxon-name-part-type="genus" reg="Traumatophora">Traumatophora</tp:taxon-name-part></tp:taxon-name></italic> Ancey, 1887</bold>
                      </td></tr><tr><td rowspan="1" colspan="1"><italic><tp:taxon-name><tp:taxon-name-part taxon-name-part-type="genus" reg="Traumatophora">Traumatophora</tp:taxon-name-part><tp:taxon-name-part taxon-name-part-type="species" reg="triscalpta">triscalpta</tp:taxon-name-part></tp:taxon-name></italic> (E. von Martens, 1875)</td><td rowspan="1" colspan="1"><ext-link xmlns:xlink="http://www.w3.org/1999/xlink" ext-link-type="gen" xlink:href="ON261766" xlink:type="simple">ON261766</ext-link>/<ext-link xmlns:xlink="http://www.w3.org/1999/xlink" ext-link-type="gen" xlink:href="ON261858" xlink:type="simple">ON261858</ext-link></td><td rowspan="1" colspan="1">HBUMM08302a</td><td rowspan="1" colspan="1">Wuhan, Hubei; coll. Chen, Zhe-Yu [陈哲宇], 2019-III-20</td></tr><tr><td rowspan="1" colspan="4">
                        <bold><italic><tp:taxon-name><tp:taxon-name-part taxon-name-part-type="genus" reg="Trichobradybaena">Trichobradybaena</tp:taxon-name-part></tp:taxon-name></italic> Wu &amp; Guo, 2003</bold>
                      </td></tr><tr><td rowspan="7" colspan="1"><italic><tp:taxon-name><tp:taxon-name-part taxon-name-part-type="genus" reg="Trichobradybaena">Trichobradybaena</tp:taxon-name-part><tp:taxon-name-part taxon-name-part-type="species" reg="submissa">submissa</tp:taxon-name-part></tp:taxon-name></italic> (Deshayes, 1874)</td><td rowspan="1" colspan="1"><ext-link xmlns:xlink="http://www.w3.org/1999/xlink" ext-link-type="gen" xlink:href="ON261767" xlink:type="simple">ON261767</ext-link>/<ext-link xmlns:xlink="http://www.w3.org/1999/xlink" ext-link-type="gen" xlink:href="ON261859" xlink:type="simple">ON261859</ext-link></td><td rowspan="1" colspan="1">HBUMM01221_3</td><td rowspan="1" colspan="1">Meitan, Guizhou; coll. Wu, M., 2003-VIII-2</td></tr><tr><td rowspan="1" colspan="1"><ext-link xmlns:xlink="http://www.w3.org/1999/xlink" ext-link-type="gen" xlink:href="ON261768" xlink:type="simple">ON261768</ext-link>/<ext-link xmlns:xlink="http://www.w3.org/1999/xlink" ext-link-type="gen" xlink:href="ON261860" xlink:type="simple">ON261860</ext-link></td><td rowspan="1" colspan="1">HBUMM04904_2</td><td rowspan="2" colspan="1">Badong, Hubei; coll. Wu, M., 2004-VIII</td></tr><tr><td rowspan="1" colspan="1"><ext-link xmlns:xlink="http://www.w3.org/1999/xlink" ext-link-type="gen" xlink:href="ON261769" xlink:type="simple">ON261769</ext-link>/<ext-link xmlns:xlink="http://www.w3.org/1999/xlink" ext-link-type="gen" xlink:href="ON261861" xlink:type="simple">ON261861</ext-link></td><td rowspan="1" colspan="1">HBUMM04904_3</td></tr><tr><td rowspan="1" colspan="1"><ext-link xmlns:xlink="http://www.w3.org/1999/xlink" ext-link-type="gen" xlink:href="ON261770" xlink:type="simple">ON261770</ext-link>/<ext-link xmlns:xlink="http://www.w3.org/1999/xlink" ext-link-type="gen" xlink:href="ON261862" xlink:type="simple">ON261862</ext-link></td><td rowspan="1" colspan="1">HBUMM05095_2</td><td rowspan="2" colspan="1">Zigui, Hubei; coll. Wu, M., 2004-VIII-2</td></tr><tr><td rowspan="1" colspan="1"><ext-link xmlns:xlink="http://www.w3.org/1999/xlink" ext-link-type="gen" xlink:href="ON261771" xlink:type="simple">ON261771</ext-link>/<ext-link xmlns:xlink="http://www.w3.org/1999/xlink" ext-link-type="gen" xlink:href="ON261863" xlink:type="simple">ON261863</ext-link></td><td rowspan="1" colspan="1">HBUMM05095_3</td></tr><tr><td rowspan="1" colspan="1"><ext-link xmlns:xlink="http://www.w3.org/1999/xlink" ext-link-type="gen" xlink:href="ON261772" xlink:type="simple">ON261772</ext-link>/<ext-link xmlns:xlink="http://www.w3.org/1999/xlink" ext-link-type="gen" xlink:href="ON261864" xlink:type="simple">ON261864</ext-link></td><td rowspan="1" colspan="1">HBUMM05123_2</td><td rowspan="1" colspan="1">Fengjie, Chongqing; coll. Wu, M., 2004-VII-18</td></tr><tr><td rowspan="1" colspan="1"><ext-link xmlns:xlink="http://www.w3.org/1999/xlink" ext-link-type="gen" xlink:href="ON261773" xlink:type="simple">ON261773</ext-link>/<ext-link xmlns:xlink="http://www.w3.org/1999/xlink" ext-link-type="gen" xlink:href="ON261865" xlink:type="simple">ON261865</ext-link></td><td rowspan="1" colspan="1">HBUMM05132_2</td><td rowspan="1" colspan="1">Wuxi, Chongqing; coll. Wu, M., 2004-VII-22</td></tr></tbody></table></table-wrap></tp:treatment-sec><ref-list><ref id="B61"><mixed-citation xmlns:xlink="http://www.w3.org/1999/xlink" xlink:type="simple"><person-group><name name-style="western"><surname>Wade</surname><given-names>CM</given-names></name><name name-style="western"><surname>Mordan</surname><given-names>PB</given-names></name><name name-style="western"><surname>Clarke</surname><given-names>B</given-names></name></person-group> (<year>2001</year>) <article-title>A phylogeny of the land snails (<tp:taxon-name><tp:taxon-name-part taxon-name-part-type="class">Gastropoda</tp:taxon-name-part></tp:taxon-name>: <tp:taxon-name><tp:taxon-name-part taxon-name-part-type="infraclass">Pulmonata</tp:taxon-name-part></tp:taxon-name>). Proceedings.</article-title><source>Biological Sciences</source><volume>268</volume>(<issue>1465</issue>): <fpage>413</fpage>–<lpage>422</lpage>. <ext-link xlink:type="simple" ext-link-type="doi" xlink:href="10.1098/rspb.2000.1372">https://doi.org/10.1098/rspb.2000.1372</ext-link></mixed-citation></ref><ref id="B80"><mixed-citation xmlns:xlink="http://www.w3.org/1999/xlink" xlink:type="simple"><person-group><name name-style="western"><surname>Yen</surname><given-names>TC</given-names></name></person-group> (<year>1939</year>) <article-title>Die chinesischen Land- und süsswasser-Gastropoden des Natur-Museums Senckenberg.</article-title><source>Abhandlungen der Senckenbergischen Naturforschenden Gesellschaft</source><volume>444</volume>: <fpage>1</fpage>–<lpage>234</lpage>. [16 pls.]</mixed-citation></ref><ref id="B8"><mixed-citation xmlns:xlink="http://www.w3.org/1999/xlink" xlink:type="simple"><person-group><name name-style="western"><surname>Chen</surname><given-names>D-N</given-names></name><name name-style="western"><surname>Zhang</surname><given-names>G-Q</given-names></name></person-group> (<year>2004</year>) <source>Fauna Sinica, Invertebrata (Vol. 37). <tp:taxon-name><tp:taxon-name-part taxon-name-part-type="phylum">Mollusca</tp:taxon-name-part></tp:taxon-name>, <tp:taxon-name><tp:taxon-name-part taxon-name-part-type="class">Gastropoda</tp:taxon-name-part></tp:taxon-name>, <tp:taxon-name><tp:taxon-name-part taxon-name-part-type="order">Stylommatophora</tp:taxon-name-part></tp:taxon-name>, <tp:taxon-name><tp:taxon-name-part taxon-name-part-type="family">Bradybaenidae</tp:taxon-name-part></tp:taxon-name>.</source><publisher-name>Science Press</publisher-name>, <publisher-loc>Beijing</publisher-loc>, <size units="page">470 pp</size>. [8 plates] [In Chinese with English abstract]</mixed-citation></ref><ref id="B46"><mixed-citation xmlns:xlink="http://www.w3.org/1999/xlink" xlink:type="simple"><person-group><name name-style="western"><surname>Páll-Gergely</surname><given-names>B</given-names></name><name name-style="western"><surname>Hunyadi</surname><given-names>A</given-names></name><name name-style="western"><surname>Meng</surname><given-names>K</given-names></name><name name-style="western"><surname>Fekete</surname><given-names>J</given-names></name></person-group> (<year>2022</year>) <article-title>A review of the genus <italic><tp:taxon-name><tp:taxon-name-part taxon-name-part-type="genus">Laeocathaica</tp:taxon-name-part></tp:taxon-name></italic> Möllendorff, 1899 (<tp:taxon-name><tp:taxon-name-part taxon-name-part-type="class">Gastropoda</tp:taxon-name-part></tp:taxon-name>, <tp:taxon-name><tp:taxon-name-part taxon-name-part-type="infraclass">Pulmonata</tp:taxon-name-part></tp:taxon-name>, <tp:taxon-name><tp:taxon-name-part taxon-name-part-type="family">Camaenidae</tp:taxon-name-part></tp:taxon-name>).</article-title><source>ZooKeys</source><volume>1086</volume>: <fpage>33</fpage>–<lpage>76</lpage>. <ext-link xlink:type="simple" ext-link-type="doi" xlink:href="10.3897/zookeys.1086.77408">https://doi.org/10.3897/zookeys.1086.77408</ext-link></mixed-citation></ref><ref id="B85"><mixed-citation xmlns:xlink="http://www.w3.org/1999/xlink" xlink:type="simple"><person-group><name name-style="western"><surname>Zilch</surname><given-names>A</given-names></name></person-group> (<year>1968</year>) Die Typen und Typoide des Natur-Museums Senckenberg, 41. Archiv für Molluskenkunde 98(3/4): 155–212.</mixed-citation></ref><ref id="B52"><mixed-citation xmlns:xlink="http://www.w3.org/1999/xlink" xlink:type="simple"><person-group><name name-style="western"><surname>Richardson</surname><given-names>L</given-names></name></person-group> (<year>1983</year>) <source>Miscellaneous Publications of the Department of Malacology of the Academy of Natural Sciences of Philadelphia, No.</source><publisher-name>9</publisher-name>, <publisher-loc>Bradybaenidae: Catalog of species</publisher-loc>, <size units="page">207 pp</size>.</mixed-citation></ref></ref-list></tp:taxon-treatment>
