# Supplementary material for: ﻿Land snail diversity in central China: revision of Laeocathaica Möllendorff, 1899 (Gastropoda, Camaenidae), with descriptions of seven new species
Source: Zookeys. 2023 Mar 20;1154:49–147. doi: 10.3897/zookeys.1154.86237 (PMC10209311; doi:10.3897/zookeys.1154.86237)
Supplement: XML Treatment for Laeocathaica stenochone [file zookeys.1154.86237-treatment21.xml]

<!DOCTYPE tp:taxon-treatment
  PUBLIC "-//TaxonX//DTD Taxonomic Treatment Publishing DTD v0 20100105//EN" "tax-treatment-NSO.dtd">
<tp:taxon-treatment xmlns:tp="http://www.plazi.org/taxpub"><tp:treatment-meta><kwd-group><label>Taxon classification</label><kwd>
                  <named-content content-type="kingdom">Animalia</named-content>
                </kwd><kwd>
                  <named-content content-type="order">Stylommatophora</named-content>
                </kwd><kwd>
                  <named-content content-type="family">Camaenidae</named-content>
                </kwd></kwd-group><mixed-citation publication-type="journal"><person-group><name><surname>Wu</surname><given-names>Min</given-names></name><name><surname>Shen</surname><given-names>Wang</given-names></name><name><surname>Chen</surname><given-names>Zhong-Guang</given-names></name></person-group><article-title>﻿Land snail diversity in central China: revision of <italic><tp:taxon-name><tp:taxon-name-part taxon-name-part-type="genus" reg="Laeocathaica">Laeocathaica</tp:taxon-name-part></tp:taxon-name></italic> Möllendorff, 1899 (<tp:taxon-name><tp:taxon-name-part taxon-name-part-type="class">Gastropoda</tp:taxon-name-part></tp:taxon-name>, <tp:taxon-name><tp:taxon-name-part taxon-name-part-type="family">Camaenidae</tp:taxon-name-part></tp:taxon-name>), with descriptions of seven new species</article-title><source>Zookeys</source><day>20</day><month>03</month><year>2023</year><volume>1154</volume><fpage>49</fpage><lpage>147</lpage><pub-id pub-id-type="doi">10.3897/zookeys.1154.86237</pub-id></mixed-citation></tp:treatment-meta><tp:nomenclature><label>﻿</label><tp:taxon-name>
                <object-id xmlns:xlink="http://www.w3.org/1999/xlink" content-type="arpha" xlink:type="simple">2563D1EB-7966-572D-8B60-C1C12871CE5E</object-id>
                <tp:taxon-name-part taxon-name-part-type="genus" reg="Laeocathaica">Laeocathaica</tp:taxon-name-part>
                <tp:taxon-name-part taxon-name-part-type="species" reg="stenochone">stenochone</tp:taxon-name-part>
              </tp:taxon-name><tp:taxon-authority>Möllendorff, 1899</tp:taxon-authority><xref ref-type="fig" rid="F2">Figs 2A, C</xref><xref ref-type="fig" rid="F31">, 31</xref><xref ref-type="fig" rid="F32">, 32</xref><xref ref-type="fig" rid="F43">, 43E, F</xref><xref ref-type="fig" rid="F46">, 46C, D</xref><xref ref-type="fig" rid="F50">, 50B</xref><xref ref-type="fig" rid="F51">, 51</xref><xref ref-type="table" rid="T1">; Tables 1</xref><xref ref-type="table" rid="T3">, 3</xref><tp:nomenclature-citation-list><tp:nomenclature-citation><tp:taxon-name>
                    <tp:taxon-name-part taxon-name-part-type="genus" reg="Laeocathaica">Laeocathaica</tp:taxon-name-part>
                    <tp:taxon-name-part taxon-name-part-type="species" reg="stenochone">stenochone</tp:taxon-name-part>
                  </tp:taxon-name><comment>Möllendorff, 1899: 91, pl. 5, fig. 4; – <xref ref-type="bibr" rid="B63">Wiegmann 1900</xref>: 100, pl. 3, figs 89,90; – <xref ref-type="bibr" rid="B16">Gude 1902</xref>: 6; – <xref ref-type="bibr" rid="B80">Yen 1939</xref>: 148, pl. 15, fig. 30; – <xref ref-type="bibr" rid="B81">Yen 1942</xref>: 283; – <xref ref-type="bibr" rid="B8">Chen and Zhang 2004</xref>: 314, fig. 301.</comment></tp:nomenclature-citation><tp:nomenclature-citation><tp:taxon-name>
                    <tp:taxon-name-part taxon-name-part-type="genus" reg="Laeocathaica">Laeocathaica</tp:taxon-name-part>
                    <tp:taxon-name-part taxon-name-part-type="species" reg="subsimilis">subsimilis</tp:taxon-name-part>
                  </tp:taxon-name><comment>– <xref ref-type="bibr" rid="B59">Sturany 1900</xref>: 21 (<xref ref-type="bibr" rid="B25">Möllendorff 1901</xref>: 302).</comment></tp:nomenclature-citation><tp:nomenclature-citation><tp:taxon-name><tp:taxon-name-part taxon-name-part-type="genus" reg="Laeocathaica">Laeocathaica</tp:taxon-name-part> (<tp:taxon-name-part taxon-name-part-type="subgenus" reg="Laeocathaica">Laeocathaica</tp:taxon-name-part>) <tp:taxon-name-part taxon-name-part-type="species" reg="stenochone">stenochone</tp:taxon-name-part></tp:taxon-name><comment>– <xref ref-type="bibr" rid="B85">Zilch 1968</xref>: 175; – <xref ref-type="bibr" rid="B52">Richardson 1983</xref>: 79.</comment></tp:nomenclature-citation><tp:nomenclature-citation><tp:taxon-name>
                    <tp:taxon-name-part taxon-name-part-type="genus" reg="Laeocathaica">Laeocathaica</tp:taxon-name-part>
                    <tp:taxon-name-part taxon-name-part-type="species" reg="carinifera">carinifera</tp:taxon-name-part>
                  </tp:taxon-name><comment>– <xref ref-type="bibr" rid="B46">Páll-Gergely et al. 2022</xref>: 50, fig. 12D.</comment></tp:nomenclature-citation></tp:nomenclature-citation-list></tp:nomenclature><tp:treatment-sec sec-type="material" id="SECID0EULDK"><title>Museum material.</title><p><named-content xmlns:xlink="http://www.w3.org/1999/xlink" content-type="dwc:institutional_code" xlink:title="Zoological Institute, Russian Academy of Sciences" xlink:href="http://grbio.org/institution/zoological-institute-russian-academy-sciences" xlink:type="simple">ZIN</named-content> RAS No. 5, <italic><tp:taxon-name><tp:taxon-name-part taxon-name-part-type="genus" reg="Laeocathaica">Laeocathaica</tp:taxon-name-part><tp:taxon-name-part taxon-name-part-type="species" reg="stenochone">stenochone</tp:taxon-name-part></tp:taxon-name></italic> Möllendorff., 1 fully mature soft part and 1 subadult, Zwischen dem Dorf Yu-Lin-guan und der Stadt Wen-hsien, 1885-IX-6–8, coll. Potanin, det. Möllendorff. <named-content xmlns:xlink="http://www.w3.org/1999/xlink" content-type="dwc:institutional_code" xlink:title="Senckenberg Forschungsinstitut und Naturmuseum" xlink:href="http://grbio.org/institution/senckenberg-forschungsinstitut-und-naturmuseum" xlink:type="simple">SMF</named-content> 9071, lectotype; Hsi-gu-tsheng (= town of Zhouquxian) [西固城], SO-Gansu, China; ex Potanin 577, Slg. O. v. Möllendorff. <named-content xmlns:xlink="http://www.w3.org/1999/xlink" content-type="dwc:institutional_code" xlink:title="Senckenberg Forschungsinstitut und Naturmuseum" xlink:href="http://grbio.org/institution/senckenberg-forschungsinstitut-und-naturmuseum" xlink:type="simple">SMF</named-content> 8951, paratype; Zw. Yue-ling-guan u. Wen-hsien; Slg. O. v. Möllendorff, ex potanin 730. <named-content xmlns:xlink="http://www.w3.org/1999/xlink" content-type="dwc:institutional_code" xlink:title="Senckenberg Forschungsinstitut und Naturmuseum" xlink:href="http://grbio.org/institution/senckenberg-forschungsinstitut-und-naturmuseum" xlink:type="simple">SMF</named-content> 9072, paratype, A shell with immature aperture; same data as lectotype. <named-content xmlns:xlink="http://www.w3.org/1999/xlink" content-type="dwc:institutional_code" xlink:title="Senckenberg Forschungsinstitut und Naturmuseum" xlink:href="http://grbio.org/institution/senckenberg-forschungsinstitut-und-naturmuseum" xlink:type="simple">SMF</named-content> 24270, paratype, not full matured at aperture; ?Sy-tshuan; ex Beresowski 908c, Slg. O. v. Möllendorff.</p><fig id="F31" position="float" orientation="portrait"><object-id xmlns:xlink="http://www.w3.org/1999/xlink" content-type="doi" xlink:type="simple">10.3897/zookeys.1154.86237.figure31</object-id><object-id xmlns:xlink="http://www.w3.org/1999/xlink" content-type="arpha" xlink:type="simple">159783E4-E32A-50F8-B178-5986C6DB3895</object-id><label>Figure 31.</label><caption><p><italic><tp:taxon-name><tp:taxon-name-part taxon-name-part-type="genus" reg="Laeocathaica">Laeocathaica</tp:taxon-name-part><tp:taxon-name-part taxon-name-part-type="species" reg="stenochone">stenochone</tp:taxon-name-part></tp:taxon-name></italic> Möllendorff, 1899 <bold>A</bold><named-content xmlns:xlink="http://www.w3.org/1999/xlink" content-type="dwc:institutional_code" xlink:title="Senckenberg Forschungsinstitut und Naturmuseum" xlink:href="http://grbio.org/institution/senckenberg-forschungsinstitut-und-naturmuseum" xlink:type="simple">SMF</named-content> 9071, lectotype <bold>B</bold><named-content xmlns:xlink="http://www.w3.org/1999/xlink" content-type="dwc:institutional_code" xlink:title="Senckenberg Forschungsinstitut und Naturmuseum" xlink:href="http://grbio.org/institution/senckenberg-forschungsinstitut-und-naturmuseum" xlink:type="simple">SMF</named-content> 8951, paratype <bold>C</bold> HBUMM05495-spec.1.</p></caption><graphic xmlns:xlink="http://www.w3.org/1999/xlink" xlink:href="zookeys-1154-049_article-86237__-g031.jpg" position="float" orientation="portrait" xlink:type="simple" id="oo_827374.jpg"><uri content-type="original_file" xlink:type="simple">https://binary.pensoft.net/fig/827374</uri></graphic></fig></tp:treatment-sec><tp:treatment-sec sec-type="material" id="SECID0E6NDK"><title>New material.</title><p>HBUMM05495, many <abbrev xmlns:xlink="http://www.w3.org/1999/xlink" xlink:title="fully mature animal(s) (i.e., shell(s) and soft parts)" id="ABBRID0EFODK" xlink:type="simple">fma</abbrev>; 1 <abbrev xmlns:xlink="http://www.w3.org/1999/xlink" xlink:title="fully mature animal(s) (i.e., shell(s) and soft parts)" id="ABBRID0EJODK" xlink:type="simple">fma</abbrev> dissected; 5 km away from Hejiawan Bridge, along the road to Bikou, Wenxian, Gansu Province, near point (<named-content xmlns:xlink="http://www.w3.org/1999/xlink" content-type="dwc:verbatimCoordinates" xlink:type="simple"><named-content content-type="geo-json" specific-use="{&#34;type&#34;:&#34;Point&#34;,&#34;coordinates&#34;:[105.227810,32.769664]}" id="NCID0EQODK" xlink:type="simple">32.769664°N, 105.22781°E</named-content></named-content>), shrubs, limestones, loess, near farmland, 2006-IX-28, coll. Wu, M., Liu, J.-M., Zheng, W. and Gao, L.-H.; DNA voucher HBUMM05492. HBUMM05764, HBUMM05764a, HBUMM05767, HBUMM05769, HBUMM05772, HBUMM05774c: many <abbrev xmlns:xlink="http://www.w3.org/1999/xlink" xlink:title="fully mature animal(s) (i.e., shell(s) and soft parts)" id="ABBRID0EVODK" xlink:type="simple">fma</abbrev> and juvs; Bikou, along the road from Datang Hydropower Station to Hejiawan Bridge; 2006-IX-28, coll. Liu, J.-M. and Zheng, W. HBUMM08431, 1 <abbrev xmlns:xlink="http://www.w3.org/1999/xlink" xlink:title="fully mature animal(s) (i.e., shell(s) and soft parts)" id="ABBRID0EZODK" xlink:type="simple">fma</abbrev> dissected; near Shichuanba [石川坝], Wenxian, Gansu Province, near <named-content xmlns:xlink="http://www.w3.org/1999/xlink" content-type="dwc:verbatimCoordinates" xlink:type="simple"><named-content content-type="geo-json" specific-use="{&#34;type&#34;:&#34;Point&#34;,&#34;coordinates&#34;:[105.019362,33.175340]}" id="NCID0EAPDK" xlink:type="simple">33.17534°N, 105.019362°E</named-content></named-content>; 2019-X-12, coll. Li, Q.-M.; DNA voucher HBUMM08431a.</p><fig id="F32" position="float" orientation="portrait"><object-id xmlns:xlink="http://www.w3.org/1999/xlink" content-type="doi" xlink:type="simple">10.3897/zookeys.1154.86237.figure32</object-id><object-id xmlns:xlink="http://www.w3.org/1999/xlink" content-type="arpha" xlink:type="simple">3704BE8C-74F4-504B-87A0-578041B81098</object-id><label>Figure 32.</label><caption><p>Genital anatomy of <italic><tp:taxon-name><tp:taxon-name-part taxon-name-part-type="genus" reg="Laeocathaica">Laeocathaica</tp:taxon-name-part><tp:taxon-name-part taxon-name-part-type="species" reg="stenochone">stenochone</tp:taxon-name-part></tp:taxon-name></italic> Möllendorff, 1899, HBUMM05495-spec.1 <bold>A</bold> general view <bold>B</bold> left view of dart sac apparatus <bold>C</bold> ventral view of dart apparatus. Abbreviations: <abbrev xmlns:xlink="http://www.w3.org/1999/xlink" xlink:title="accessory sac" id="ABBRID0E5PDK" xlink:type="simple">AS</abbrev> – accessory sac; <abbrev xmlns:xlink="http://www.w3.org/1999/xlink" xlink:title="atrium" id="ABBRID0ECQDK" xlink:type="simple">At</abbrev> – atrium; <abbrev xmlns:xlink="http://www.w3.org/1999/xlink" xlink:title="bursa copulatrix" id="ABBRID0EGQDK" xlink:type="simple">BC</abbrev> – bursa copulatrix; <abbrev xmlns:xlink="http://www.w3.org/1999/xlink" xlink:title="bursa copulatrix duct" id="ABBRID0EKQDK" xlink:type="simple">BCD</abbrev> – bursa copulatrix duct; <abbrev xmlns:xlink="http://www.w3.org/1999/xlink" xlink:title="dart sac" id="ABBRID0EOQDK" xlink:type="simple">DS</abbrev> – dart sac; <abbrev xmlns:xlink="http://www.w3.org/1999/xlink" xlink:title="love dart" id="ABBRID0ESQDK" xlink:type="simple">Dt</abbrev> – love dart; <abbrev xmlns:xlink="http://www.w3.org/1999/xlink" xlink:title="a chamber containing love dart" id="ABBRID0EWQDK" xlink:type="simple">DtC</abbrev> – a chamber containing love dart; <abbrev xmlns:xlink="http://www.w3.org/1999/xlink" xlink:title="epiphallus" id="ABBRID0E1QDK" xlink:type="simple">Ep</abbrev> – epiphallus; <abbrev xmlns:xlink="http://www.w3.org/1999/xlink" xlink:title="free oviduct" id="ABBRID0E5QDK" xlink:type="simple">FO</abbrev> – free oviduct; <abbrev xmlns:xlink="http://www.w3.org/1999/xlink" xlink:title="mucous glands" id="ABBRID0ECRDK" xlink:type="simple">MG</abbrev> – mucous glands; P – penis; <abbrev xmlns:xlink="http://www.w3.org/1999/xlink" xlink:title="proximal accessory sac, a blind sac on proximal dart sac (= DVM)" id="ABBRID0EGRDK" xlink:type="simple">PAS</abbrev> – proximal accessory sac; <abbrev xmlns:xlink="http://www.w3.org/1999/xlink" xlink:title="penial retractor muscle" id="ABBRID0EKRDK" xlink:type="simple">PR</abbrev> – penial retractor muscle; <abbrev xmlns:xlink="http://www.w3.org/1999/xlink" xlink:title="penial sheath" id="ABBRID0EORDK" xlink:type="simple">PS</abbrev> – penial sheath; <abbrev xmlns:xlink="http://www.w3.org/1999/xlink" xlink:title="vagina" id="ABBRID0ESRDK" xlink:type="simple">Va</abbrev> – vagina; <abbrev xmlns:xlink="http://www.w3.org/1999/xlink" xlink:title="vas deferens" id="ABBRID0EWRDK" xlink:type="simple">VD</abbrev> – vas deferens. Asterisk * indicates the opening of proximal accessory sac.</p></caption><graphic xmlns:xlink="http://www.w3.org/1999/xlink" xlink:href="zookeys-1154-049_article-86237__-g032.jpg" position="float" orientation="portrait" xlink:type="simple" id="oo_827375.jpg"><uri content-type="original_file" xlink:type="simple">https://binary.pensoft.net/fig/827375</uri></graphic></fig></tp:treatment-sec><tp:treatment-sec sec-type="distribution" id="SECID0E6RDK"><title>Distribution.</title><p>Gansu: Huixian [徽县], Wenxian, Wudu, Zhouqu (type locality).</p></tp:treatment-sec><tp:treatment-sec sec-type="Additional information of shell" id="SECID0EESDK"><title>Additional information of shell.</title><p>The protoconch is radially and regularly covered with dense thick granules (~ 25 – ~ 55 µm long) on the first 1<sup>1</sup>/<sub>4</sub> whorls. On the remaining protoconch whorls granules are indistinct and replaced by crowded radial threads. Spiral grooves are only indistinctly present on the apical side of body whorl.</p></tp:treatment-sec><tp:treatment-sec sec-type="General anatomy" id="SECID0EOSDK"><title>General anatomy.</title><p>Eversible head wart indistinct. Jaw arcuate, with three projecting ribs.</p></tp:treatment-sec><tp:treatment-sec sec-type="Anatomy of genital organs" id="SECID0ETSDK"><title>Anatomy of genital organs.</title><p>Penial sheath very short, covering ~ 1/10 of penis. Penis tubular, equally thick. Inside penis, two high pilasters forming one Y-shaped fork at proximal 1/5, besides with two pilasters parallelly merging into one thickest pilaster. Fine pilasters on distal end of penis merging into ~ 6 thick folds, among which one is thicker than the others. Vas deferens narrow throughout. Vagina between atrium and dart sac not elongated. Vagina between dart sac and insertion of bursa copulatrix duct ~ 1/2 length of dart sac. Dart sac ~ 1/2 length of penis. Love dart ~ 9 mm long, apically 2-bladed, subsequently rounded. Accessory sac small, internally solid, inserting into dart sac at middle part, opening to dart chamber. Mucous glands ~ 5, each complicatedly branched. Proximal accessory sacs two, symmetrical, separated apically and touching ventrally, each with an opening leading to proximal dart chamber near dart chamber opening. Bursa copulatrix duct of even diameter. Bursa copulatrix ovate, very small.</p></tp:treatment-sec><tp:treatment-sec sec-type="remarks" id="SECID0EYSDK"><title>Remarks.</title><p>Geographically, the distribution of <italic><tp:taxon-name><tp:taxon-name-part taxon-name-part-type="genus" reg="Laeocathaica">Laeocathaica</tp:taxon-name-part><tp:taxon-name-part taxon-name-part-type="species" reg="carinifera">carinifera</tp:taxon-name-part></tp:taxon-name></italic> in the Yangtze valley in Chongqing and Sichuan does not overlap those of <italic><tp:taxon-name><tp:taxon-name-part taxon-name-part-type="genus" reg="Laeocathaica">L.</tp:taxon-name-part><tp:taxon-name-part taxon-name-part-type="species" reg="stenochone">stenochone</tp:taxon-name-part></tp:taxon-name></italic> and <italic><tp:taxon-name><tp:taxon-name-part taxon-name-part-type="genus" reg="Laeocathaica">L.</tp:taxon-name-part><tp:taxon-name-part taxon-name-part-type="species" reg="qingchuanensis">qingchuanensis</tp:taxon-name-part></tp:taxon-name></italic> Wu, sp. nov., both of which occur along the Bailongjiang River (Fig. <xref ref-type="fig" rid="F2">2C</xref>). In terms of shell morphology, <italic><tp:taxon-name><tp:taxon-name-part taxon-name-part-type="genus" reg="Laeocathaica">Laeocathaica</tp:taxon-name-part><tp:taxon-name-part taxon-name-part-type="species" reg="stenochone">stenochone</tp:taxon-name-part></tp:taxon-name></italic> close to <italic><tp:taxon-name><tp:taxon-name-part taxon-name-part-type="genus" reg="Laeocathaica">L.</tp:taxon-name-part><tp:taxon-name-part taxon-name-part-type="species" reg="carinifera">carinifera</tp:taxon-name-part></tp:taxon-name></italic> and <italic><tp:taxon-name><tp:taxon-name-part taxon-name-part-type="genus" reg="Laeocathaica">L.</tp:taxon-name-part><tp:taxon-name-part taxon-name-part-type="species" reg="qingchuanensis">qingchuanensis</tp:taxon-name-part></tp:taxon-name></italic> Wu, sp. nov. can be distinguished (Fig. <xref ref-type="fig" rid="F50">50B</xref>). <italic><tp:taxon-name><tp:taxon-name-part taxon-name-part-type="genus" reg="Laeocathaica">Laeocathaica</tp:taxon-name-part><tp:taxon-name-part taxon-name-part-type="species" reg="stenochone">stenochone</tp:taxon-name-part></tp:taxon-name></italic> shows a particular protoconch and teleoconch sculpture (Fig. <xref ref-type="fig" rid="F46">46C, D</xref>), which is completely different from those of <italic><tp:taxon-name><tp:taxon-name-part taxon-name-part-type="genus" reg="Laeocathaica">L.</tp:taxon-name-part><tp:taxon-name-part taxon-name-part-type="species" reg="carinifera">carinifera</tp:taxon-name-part></tp:taxon-name></italic> (Fig. <xref ref-type="fig" rid="F45">45I, J</xref>). In molecular analysis based on present combination of 16S + ITS2 sequences (Fig. <xref ref-type="fig" rid="F51">51</xref>), <italic><tp:taxon-name><tp:taxon-name-part taxon-name-part-type="genus" reg="Laeocathaica">Laeocathaica</tp:taxon-name-part><tp:taxon-name-part taxon-name-part-type="species" reg="stenochone">stenochone</tp:taxon-name-part></tp:taxon-name></italic> (voucher HBUMM08431a) cannot be distinguished from <italic><tp:taxon-name><tp:taxon-name-part taxon-name-part-type="genus" reg="Laeocathaica">L.</tp:taxon-name-part><tp:taxon-name-part taxon-name-part-type="species" reg="carinifera">carinifera</tp:taxon-name-part></tp:taxon-name></italic> (voucher HBUMM05103, HBUMM05131) because they share the same ITS2 sequence and show only 3-site difference in 16S sequence, suggesting they are possibly genetically very close species. However, <italic><tp:taxon-name><tp:taxon-name-part taxon-name-part-type="genus" reg="Laeocathaica">L.</tp:taxon-name-part><tp:taxon-name-part taxon-name-part-type="species" reg="stenochone">stenochone</tp:taxon-name-part></tp:taxon-name></italic> and <italic><tp:taxon-name><tp:taxon-name-part taxon-name-part-type="genus" reg="Laeocathaica">L.</tp:taxon-name-part><tp:taxon-name-part taxon-name-part-type="species" reg="carinifera">carinifera</tp:taxon-name-part></tp:taxon-name></italic> cannot be treated as one species (see Discussion).</p><p>Compared to <italic><tp:taxon-name><tp:taxon-name-part taxon-name-part-type="genus" reg="Laeocathaica">Laeocathaica</tp:taxon-name-part><tp:taxon-name-part taxon-name-part-type="species" reg="carinifera">carinifera</tp:taxon-name-part></tp:taxon-name></italic>, <italic><tp:taxon-name><tp:taxon-name-part taxon-name-part-type="genus" reg="Laeocathaica">L.</tp:taxon-name-part><tp:taxon-name-part taxon-name-part-type="species" reg="stenochone">stenochone</tp:taxon-name-part></tp:taxon-name></italic> has a symmetrical dart sac apparatus, short penial sheath, and significantly longer and evenly slender penis (Fig. <xref ref-type="fig" rid="F32">32</xref>), in which the Y-shaped fork is present more proximally (Fig. <xref ref-type="fig" rid="F43">43E, F</xref>).</p><p>The specimens HBUMM08433 (8 <abbrev xmlns:xlink="http://www.w3.org/1999/xlink" xlink:title="fully mature animal(s) (i.e., shell(s) and soft parts)" id="ABBRID0EYYDK" xlink:type="simple">fma</abbrev>, Wufengxi [五凤溪], Jintang County [金堂县], Chengdu [成都], Sichuan Province; coll. Li, Q.-M., 2019-XI; DNA voucher HBUMM08433a) that show a very similar shell to <italic><tp:taxon-name><tp:taxon-name-part taxon-name-part-type="genus" reg="Laeocathaica">Laeocathaica</tp:taxon-name-part><tp:taxon-name-part taxon-name-part-type="species" reg="stenochone">stenochone</tp:taxon-name-part></tp:taxon-name></italic> could represent a different species to <italic><tp:taxon-name><tp:taxon-name-part taxon-name-part-type="genus" reg="Laeocathaica">L.</tp:taxon-name-part><tp:taxon-name-part taxon-name-part-type="species" reg="carinifera">carinifera</tp:taxon-name-part></tp:taxon-name></italic> and <italic><tp:taxon-name><tp:taxon-name-part taxon-name-part-type="genus" reg="Laeocathaica">L.</tp:taxon-name-part><tp:taxon-name-part taxon-name-part-type="species" reg="stenochone">stenochone</tp:taxon-name-part></tp:taxon-name></italic> due to a different genital trait.</p></tp:treatment-sec><tp:treatment-sec><!--Section generated to contain objects referenced in tp:taxon-treatment.--><fig id="F2" position="float" orientation="portrait"><object-id xmlns:xlink="http://www.w3.org/1999/xlink" content-type="doi" xlink:type="simple">10.3897/zookeys.1154.86237.figure2</object-id><object-id xmlns:xlink="http://www.w3.org/1999/xlink" content-type="arpha" xlink:type="simple">E2EB8DF9-D74A-519B-93CE-A5EDDB1BC3B4</object-id><label>Figure 2.</label><caption><p><bold>A</bold> distribution map of all known species of <italic><tp:taxon-name><tp:taxon-name-part taxon-name-part-type="genus" reg="Laeocathaica">Laeocathaica</tp:taxon-name-part></tp:taxon-name></italic> Möllendorff, 1899 except <italic><tp:taxon-name><tp:taxon-name-part taxon-name-part-type="genus" reg="Laeocathaica">L.</tp:taxon-name-part><tp:taxon-name-part taxon-name-part-type="species" reg="anceyi">anceyi</tp:taxon-name-part></tp:taxon-name></italic> (Möllendorff in Ancey, 1889), <italic><tp:taxon-name><tp:taxon-name-part taxon-name-part-type="genus" reg="Laeocathaica">L.</tp:taxon-name-part><tp:taxon-name-part taxon-name-part-type="species" reg="hisanoi">hisanoi</tp:taxon-name-part></tp:taxon-name></italic> Páll-Gergely, 2022, and <italic><tp:taxon-name><tp:taxon-name-part taxon-name-part-type="genus" reg="Laeocathaica">L.</tp:taxon-name-part><tp:taxon-name-part taxon-name-part-type="species" reg="leucorhaphe">leucorhaphe</tp:taxon-name-part></tp:taxon-name></italic> Möllendorff, 1899 whose precise localities are not known; white dots: the localities where no <italic><tp:taxon-name><tp:taxon-name-part taxon-name-part-type="genus" reg="Laeocathaica">Laeocathaica</tp:taxon-name-part></tp:taxon-name></italic> species was ever found <bold>B</bold> distribution of the new species described in this paper, yellow dots: <italic><tp:taxon-name><tp:taxon-name-part taxon-name-part-type="genus" reg="Laeocathaica">L.</tp:taxon-name-part><tp:taxon-name-part taxon-name-part-type="species" reg="qingchuanensis">qingchuanensis</tp:taxon-name-part></tp:taxon-name></italic> Wu, sp. nov., green dot: <italic><tp:taxon-name><tp:taxon-name-part taxon-name-part-type="genus" reg="Laeocathaica">L.</tp:taxon-name-part><tp:taxon-name-part taxon-name-part-type="species" reg="zhengpingliui">zhengpingliui</tp:taxon-name-part></tp:taxon-name></italic> Wu, sp. nov., brown dots: <italic><tp:taxon-name><tp:taxon-name-part taxon-name-part-type="genus" reg="Laeocathaica">L.</tp:taxon-name-part><tp:taxon-name-part taxon-name-part-type="species" reg="parapolytyla">parapolytyla</tp:taxon-name-part></tp:taxon-name></italic> Wu, sp. nov., white dot: <italic><tp:taxon-name><tp:taxon-name-part taxon-name-part-type="genus" reg="Laeocathaica">L.</tp:taxon-name-part><tp:taxon-name-part taxon-name-part-type="species" reg="qiminglii">qiminglii</tp:taxon-name-part></tp:taxon-name></italic> Wu, sp. nov., pink dot: <italic><tp:taxon-name><tp:taxon-name-part taxon-name-part-type="genus" reg="Laeocathaica">L.</tp:taxon-name-part><tp:taxon-name-part taxon-name-part-type="species" reg="cheni">cheni</tp:taxon-name-part></tp:taxon-name></italic> Wu, sp. nov., blue dots: <italic><tp:taxon-name><tp:taxon-name-part taxon-name-part-type="genus" reg="Laeocathaica">L.</tp:taxon-name-part><tp:taxon-name-part taxon-name-part-type="species" reg="qishilii">qishilii</tp:taxon-name-part></tp:taxon-name></italic> Wu, sp. nov., orange dots: <italic><tp:taxon-name><tp:taxon-name-part taxon-name-part-type="genus" reg="Laeocathaica">L.</tp:taxon-name-part><tp:taxon-name-part taxon-name-part-type="species" reg="nordsiecki">nordsiecki</tp:taxon-name-part></tp:taxon-name></italic> Wu, sp. nov. <bold>C</bold> distribution of <italic><tp:taxon-name><tp:taxon-name-part taxon-name-part-type="genus" reg="Laeocathaica">L.</tp:taxon-name-part><tp:taxon-name-part taxon-name-part-type="species" reg="carinifera">carinifera</tp:taxon-name-part></tp:taxon-name></italic> (H. Adams, 1870) (green dots), <italic><tp:taxon-name><tp:taxon-name-part taxon-name-part-type="genus" reg="Laeocathaica">L.</tp:taxon-name-part><tp:taxon-name-part taxon-name-part-type="species" reg="qingchuanensis">qingchuanensis</tp:taxon-name-part></tp:taxon-name></italic> Wu, sp. nov. (yellow dots), and <italic><tp:taxon-name><tp:taxon-name-part taxon-name-part-type="genus" reg="Laeocathaica">L.</tp:taxon-name-part><tp:taxon-name-part taxon-name-part-type="species" reg="stenochone">stenochone</tp:taxon-name-part></tp:taxon-name></italic> Möllendorff, 1899 (blue dots) <bold>D</bold> distribution of <italic><tp:taxon-name><tp:taxon-name-part taxon-name-part-type="genus" reg="Laeocathaica">L.</tp:taxon-name-part><tp:taxon-name-part taxon-name-part-type="species" reg="amdoana">amdoana</tp:taxon-name-part></tp:taxon-name></italic> Möllendorff, 1899 (green dots), <italic><tp:taxon-name><tp:taxon-name-part taxon-name-part-type="genus" reg="Laeocathaica">L.</tp:taxon-name-part><tp:taxon-name-part taxon-name-part-type="species" reg="distinguenda">distinguenda</tp:taxon-name-part></tp:taxon-name></italic> Möllendorff, 1899 (pink dots), and <italic><tp:taxon-name><tp:taxon-name-part taxon-name-part-type="genus" reg="Laeocathaica">L.</tp:taxon-name-part><tp:taxon-name-part taxon-name-part-type="species" reg="tropidorhaphe">tropidorhaphe</tp:taxon-name-part></tp:taxon-name></italic> Möllendorff, 1899 (blue dots) <bold>C</bold> equivalent to the larger box in (<bold>A</bold>), <bold>B, D</bold> equivalent to the smaller box in (<bold>A</bold>).</p></caption><graphic xmlns:xlink="http://www.w3.org/1999/xlink" xlink:href="zookeys-1154-049_article-86237__-g002.jpg" position="float" orientation="portrait" xlink:type="simple" id="oo_827345.jpg"><uri content-type="original_file" xlink:type="simple">https://binary.pensoft.net/fig/827345</uri></graphic></fig><fig id="F43" position="float" orientation="portrait"><object-id xmlns:xlink="http://www.w3.org/1999/xlink" content-type="doi" xlink:type="simple">10.3897/zookeys.1154.86237.figure43</object-id><object-id xmlns:xlink="http://www.w3.org/1999/xlink" content-type="arpha" xlink:type="simple">8B9DAC68-5974-522C-825D-F0BB850AFA63</object-id><label>Figure 43.</label><caption><p>Internal view of penis <bold>A, B</bold><italic><tp:taxon-name><tp:taxon-name-part taxon-name-part-type="genus" reg="Laeocathaica">Laeocathaica</tp:taxon-name-part><tp:taxon-name-part taxon-name-part-type="species" reg="polytyla">polytyla</tp:taxon-name-part></tp:taxon-name></italic> Möllendorff, 1899, HBUMM05437-spec.1 <bold>A</bold> general view <bold>B</bold> proximal penis <bold>C</bold><italic><tp:taxon-name><tp:taxon-name-part taxon-name-part-type="genus" reg="Laeocathaica">L.</tp:taxon-name-part><tp:taxon-name-part taxon-name-part-type="species" reg="potanini">potanini</tp:taxon-name-part></tp:taxon-name></italic> Möllendorff, 1899, HBUMM00633-spec.1, general view <bold>D</bold><italic><tp:taxon-name><tp:taxon-name-part taxon-name-part-type="genus" reg="Laeocathaica">L.</tp:taxon-name-part><tp:taxon-name-part taxon-name-part-type="species" reg="prionotropis">prionotropis</tp:taxon-name-part></tp:taxon-name></italic> Möllendorff, 1899, HBUMM05549-spec.1, general view <bold>E, F</bold><italic><tp:taxon-name><tp:taxon-name-part taxon-name-part-type="genus" reg="Laeocathaica">L.</tp:taxon-name-part><tp:taxon-name-part taxon-name-part-type="species" reg="stenochone">stenochone</tp:taxon-name-part></tp:taxon-name></italic> Möllendorff, 1899, HBUMM05495-spec.1 <bold>E</bold> general view <bold>F</bold> proximal penis <bold>G</bold><italic><tp:taxon-name><tp:taxon-name-part taxon-name-part-type="genus" reg="Laeocathaica">L.</tp:taxon-name-part><tp:taxon-name-part taxon-name-part-type="species" reg="carinifera">carinifera</tp:taxon-name-part></tp:taxon-name></italic> (H. Adams, 1870), HBUMM08443-spec.2, general view. Arrows indicate the position where two penial internal pilasters fuse into one distal pilaster.</p></caption><graphic xmlns:xlink="http://www.w3.org/1999/xlink" xlink:href="zookeys-1154-049_article-86237__-g043.jpg" position="float" orientation="portrait" xlink:type="simple" id="oo_827386.jpg"><uri content-type="original_file" xlink:type="simple">https://binary.pensoft.net/fig/827386</uri></graphic></fig><fig id="F46" position="float" orientation="portrait"><object-id xmlns:xlink="http://www.w3.org/1999/xlink" content-type="doi" xlink:type="simple">10.3897/zookeys.1154.86237.figure46</object-id><object-id xmlns:xlink="http://www.w3.org/1999/xlink" content-type="arpha" xlink:type="simple">7886C228-A067-5DD2-A147-9A5F82B929DE</object-id><label>Figure 46.</label><caption><p>SEM micrographs <bold>A, B</bold><italic><tp:taxon-name><tp:taxon-name-part taxon-name-part-type="genus" reg="Laeocathaica">Laeocathaica</tp:taxon-name-part><tp:taxon-name-part taxon-name-part-type="species" reg="distinguenda">distinguenda</tp:taxon-name-part></tp:taxon-name></italic> Möllendorff, 1899, HBUMM05479 <bold>A</bold> protoconch <bold>B</bold> teleoconch <bold>C, D</bold><italic><tp:taxon-name><tp:taxon-name-part taxon-name-part-type="genus" reg="Laeocathaica">L.</tp:taxon-name-part><tp:taxon-name-part taxon-name-part-type="species" reg="stenochone">stenochone</tp:taxon-name-part></tp:taxon-name></italic> Möllendorff, 1899, HBUMM05495 <bold>C</bold> protoconch <bold>D</bold> teleoconch <bold>E, F</bold><italic><tp:taxon-name><tp:taxon-name-part taxon-name-part-type="genus" reg="Laeocathaica">L.</tp:taxon-name-part><tp:taxon-name-part taxon-name-part-type="species" reg="prionotropis">prionotropis</tp:taxon-name-part></tp:taxon-name></italic> Möllendorff, 1899, HBUMM05549 <bold>E</bold> protoconch <bold>F</bold> teleoconch <bold>G, H</bold><italic><tp:taxon-name><tp:taxon-name-part taxon-name-part-type="genus" reg="Laeocathaica">L.</tp:taxon-name-part><tp:taxon-name-part taxon-name-part-type="species" reg="amdoana">amdoana</tp:taxon-name-part></tp:taxon-name></italic> Möllendorff, 1899, HBUMM05640 <bold>G</bold> protoconch <bold>H</bold> teleoconch <bold>I, J</bold><italic><tp:taxon-name><tp:taxon-name-part taxon-name-part-type="genus" reg="Laeocathaica">L.</tp:taxon-name-part><tp:taxon-name-part taxon-name-part-type="species" reg="tropidorhaphe">tropidorhaphe</tp:taxon-name-part></tp:taxon-name></italic> Möllendorff, 1899, HBUMM05664 <bold>I</bold> protoconch <bold>J</bold> teleoconch <bold>K, L</bold><italic><tp:taxon-name><tp:taxon-name-part taxon-name-part-type="genus" reg="Laeocathaica">L.</tp:taxon-name-part><tp:taxon-name-part taxon-name-part-type="species" reg="cheni">cheni</tp:taxon-name-part></tp:taxon-name></italic> Wu, sp. nov., HBUMM08368, paratype, juvenile <bold>K</bold> protoconch <bold>L</bold> teleoconch.</p></caption><graphic xmlns:xlink="http://www.w3.org/1999/xlink" xlink:href="zookeys-1154-049_article-86237__-g046.jpg" position="float" orientation="portrait" xlink:type="simple" id="oo_827389.jpg"><uri content-type="original_file" xlink:type="simple">https://binary.pensoft.net/fig/827389</uri></graphic></fig><fig id="F50" position="float" orientation="portrait"><object-id xmlns:xlink="http://www.w3.org/1999/xlink" content-type="doi" xlink:type="simple">10.3897/zookeys.1154.86237.figure50</object-id><object-id xmlns:xlink="http://www.w3.org/1999/xlink" content-type="arpha" xlink:type="simple">46DD3F53-C271-5183-8602-52EA20BDC9EC</object-id><label>Figure 50.</label><caption><p>Scatter plots of canonical variate 1 against canonical variate 2 (Canonical Variate Analysis), showing the shell morphological relationships among <bold>A</bold><italic><tp:taxon-name><tp:taxon-name-part taxon-name-part-type="genus" reg="Laeocathaica">Laeocathaica</tp:taxon-name-part><tp:taxon-name-part taxon-name-part-type="species" reg="distinguenda">distinguenda</tp:taxon-name-part></tp:taxon-name></italic> Möllendorff, 1899 (green dots; a, average shape), <italic><tp:taxon-name><tp:taxon-name-part taxon-name-part-type="genus" reg="Laeocathaica">L.</tp:taxon-name-part><tp:taxon-name-part taxon-name-part-type="species" reg="amdoana">amdoana</tp:taxon-name-part></tp:taxon-name></italic> Möllendorff, 1899 (blue dots; b, average shape) and <italic><tp:taxon-name><tp:taxon-name-part taxon-name-part-type="genus" reg="Laeocathaica">L.</tp:taxon-name-part><tp:taxon-name-part taxon-name-part-type="species" reg="tropidorhaphe">tropidorhaphe</tp:taxon-name-part></tp:taxon-name></italic> Möllendorff, 1899 (orange dots; c, average shape) <bold>B</bold><italic><tp:taxon-name><tp:taxon-name-part taxon-name-part-type="genus" reg="Laeocathaica">L.</tp:taxon-name-part><tp:taxon-name-part taxon-name-part-type="species" reg="qingchuanensis">qingchuanensis</tp:taxon-name-part></tp:taxon-name></italic> Wu, sp. nov. (green dots; a, average shape), <italic><tp:taxon-name><tp:taxon-name-part taxon-name-part-type="genus" reg="Laeocathaica">L.</tp:taxon-name-part><tp:taxon-name-part taxon-name-part-type="species" reg="stenochone">stenochone</tp:taxon-name-part></tp:taxon-name></italic> Möllendorff, 1899 (orange dots; b, average shape) and <italic><tp:taxon-name><tp:taxon-name-part taxon-name-part-type="genus" reg="Laeocathaica">L.</tp:taxon-name-part><tp:taxon-name-part taxon-name-part-type="species" reg="carinifera">carinifera</tp:taxon-name-part></tp:taxon-name></italic> (H. Adams, 1870) (blue dots; c, average shape). Encircled dots: 1, <named-content xmlns:xlink="http://www.w3.org/1999/xlink" content-type="dwc:institutional_code" xlink:title="Senckenberg Forschungsinstitut und Naturmuseum" xlink:href="http://grbio.org/institution/senckenberg-forschungsinstitut-und-naturmuseum" xlink:type="simple">SMF</named-content> 8959, lectotype; 2, HBUMM05436-spec.1; 3, <named-content xmlns:xlink="http://www.w3.org/1999/xlink" content-type="dwc:institutional_code" xlink:title="Senckenberg Forschungsinstitut und Naturmuseum" xlink:href="http://grbio.org/institution/senckenberg-forschungsinstitut-und-naturmuseum" xlink:type="simple">SMF</named-content> 8952, lectotype; 4, <named-content xmlns:xlink="http://www.w3.org/1999/xlink" content-type="dwc:institutional_code" xlink:title="Senckenberg Forschungsinstitut und Naturmuseum" xlink:href="http://grbio.org/institution/senckenberg-forschungsinstitut-und-naturmuseum" xlink:type="simple">SMF</named-content> 9074, lectotype; 5, paratype of <italic><tp:taxon-name><tp:taxon-name-part taxon-name-part-type="genus" reg="Laeocathaica">L.</tp:taxon-name-part><tp:taxon-name-part taxon-name-part-type="species" reg="dangchangensis">dangchangensis</tp:taxon-name-part></tp:taxon-name></italic> Chen &amp; Zhang, 2004; 6, <named-content xmlns:xlink="http://www.w3.org/1999/xlink" content-type="dwc:institutional_code" xlink:title="Senckenberg Forschungsinstitut und Naturmuseum" xlink:href="http://grbio.org/institution/senckenberg-forschungsinstitut-und-naturmuseum" xlink:type="simple">SMF</named-content> 9071, lectotype; 7, syntype, <named-content xmlns:xlink="http://www.w3.org/1999/xlink" content-type="dwc:institutional_code" xlink:title="Natural History Museum (London, UK)" xlink:href="http://grbio.org/institution/natural-history-museum-london" xlink:type="simple">NHMUK</named-content> 1870.7.16.7. Data for 5 from fig. 7D, 6 and 7 from fig. 12 in <xref ref-type="bibr" rid="B46">Páll-Gergely et al. 2022</xref>.</p></caption><graphic xmlns:xlink="http://www.w3.org/1999/xlink" xlink:href="zookeys-1154-049_article-86237__-g050.jpg" position="float" orientation="portrait" xlink:type="simple" id="oo_827393.jpg"><uri content-type="original_file" xlink:type="simple">https://binary.pensoft.net/fig/827393</uri></graphic></fig><fig id="F51" position="float" orientation="portrait"><object-id xmlns:xlink="http://www.w3.org/1999/xlink" content-type="doi" xlink:type="simple">10.3897/zookeys.1154.86237.figure51</object-id><object-id xmlns:xlink="http://www.w3.org/1999/xlink" content-type="arpha" xlink:type="simple">BE0D955D-358B-59A2-A7AB-FE3ECEC0B7EE</object-id><label>Figure 51.</label><caption><p>Bayesian phylogram of camaenid species (for detail see in Table <xref ref-type="table" rid="T1">1</xref>) based on the concatenated partial mitochondrial 16S and partial ITS2 sequences. The tree is rooted with <italic><tp:taxon-name><tp:taxon-name-part taxon-name-part-type="genus" reg="Helix">Helix</tp:taxon-name-part><tp:taxon-name-part taxon-name-part-type="species" reg="pomatia">pomatia</tp:taxon-name-part></tp:taxon-name></italic>. Numbers near nodes indicating Bayesian posterior probabilities and Maximum-likelihood bootstrap values are given as BPP ⁄BP. Black or orange part shows the topology where the result yielded by using Bayesian-Inference method agrees with that by using Maximum-likelihood method or not, respectively. An asterisk indicates the branch is exactly one third shortened in length. Scale bar is for substitutions per site.</p></caption><graphic xmlns:xlink="http://www.w3.org/1999/xlink" xlink:href="zookeys-1154-049_article-86237__-g051.jpg" position="float" orientation="portrait" xlink:type="simple" id="oo_827394.jpg"><uri content-type="original_file" xlink:type="simple">https://binary.pensoft.net/fig/827394</uri></graphic></fig><table-wrap id="T1" position="float" orientation="portrait"><label>Table 1.</label><caption><p>Some character states of the terminal genitalia in <italic><tp:taxon-name><tp:taxon-name-part taxon-name-part-type="genus" reg="Laeocathaica">Laeocathaica</tp:taxon-name-part></tp:taxon-name></italic> Möllendorff, 1899.</p></caption><table id="TID0ER3DI" rules="all"><tbody><tr><th rowspan="1" colspan="1">Characters\Species</th><th rowspan="1" colspan="1">Vagina elongated above dart sac (+) or not (–)</th><th rowspan="1" colspan="1">Number of mucous glands</th><th rowspan="1" colspan="1">Branching of mucous gland duct complicated (+) or simple (–)</th><th rowspan="1" colspan="1">Blades of apical dart</th><th rowspan="1" colspan="1">Number of <abbrev xmlns:xlink="http://www.w3.org/1999/xlink" xlink:title="proximal accessory sac, a blind sac on proximal dart sac (= DVM)" id="ABBRID0EG3AE" xlink:type="simple">PAS</abbrev></th><th rowspan="1" colspan="1"><abbrev xmlns:xlink="http://www.w3.org/1999/xlink" xlink:title="proximal accessory sac, a blind sac on proximal dart sac (= DVM)" id="ABBRID0EN3AE" xlink:type="simple">PAS</abbrev>: Symmetrical (+) or asymmetrical (–)</th><th rowspan="1" colspan="1">Number of <abbrev xmlns:xlink="http://www.w3.org/1999/xlink" xlink:title="proximal accessory sac, a blind sac on proximal dart sac (= DVM)" id="ABBRID0EV3AE" xlink:type="simple">PAS</abbrev> opening(s)</th><th rowspan="1" colspan="1"><abbrev xmlns:xlink="http://www.w3.org/1999/xlink" xlink:title="proximal accessory sac, a blind sac on proximal dart sac (= DVM)" id="ABBRID0E43AE" xlink:type="simple">PAS</abbrev>: ventrally touching (+) or not (–)</th></tr><tr><td rowspan="1" colspan="1"><italic><tp:taxon-name><tp:taxon-name-part taxon-name-part-type="genus" reg="Laeocathaica">L.</tp:taxon-name-part><tp:taxon-name-part taxon-name-part-type="species" reg="amdoana">amdoana</tp:taxon-name-part></tp:taxon-name></italic> Möllendorff, 1899</td><td rowspan="1" colspan="1">+</td><td rowspan="1" colspan="1">8</td><td rowspan="1" colspan="1">+</td><td rowspan="1" colspan="1">2</td><td rowspan="1" colspan="1">2 (tiny)</td><td rowspan="1" colspan="1">+</td><td rowspan="1" colspan="1">2</td><td rowspan="1" colspan="1">–</td></tr><tr><td rowspan="1" colspan="1"><italic><tp:taxon-name><tp:taxon-name-part taxon-name-part-type="genus" reg="Laeocathaica">L.</tp:taxon-name-part><tp:taxon-name-part taxon-name-part-type="species" reg="carinalis">carinalis</tp:taxon-name-part></tp:taxon-name></italic> Chen &amp; Zhang, 2004</td><td rowspan="1" colspan="1">–</td><td rowspan="1" colspan="1">4</td><td rowspan="1" colspan="1">–</td><td rowspan="1" colspan="1">/</td><td rowspan="1" colspan="1">2</td><td rowspan="1" colspan="1">+</td><td rowspan="1" colspan="1">2</td><td rowspan="1" colspan="1">+</td></tr><tr><td rowspan="1" colspan="1"><italic><tp:taxon-name><tp:taxon-name-part taxon-name-part-type="genus" reg="Laeocathaica">L.</tp:taxon-name-part><tp:taxon-name-part taxon-name-part-type="species" reg="carinifera">carinifera</tp:taxon-name-part></tp:taxon-name></italic> (H. Adams, 1870)</td><td rowspan="1" colspan="1">–</td><td rowspan="1" colspan="1">6–7</td><td rowspan="1" colspan="1">+/–</td><td rowspan="1" colspan="1">/</td><td rowspan="1" colspan="1">2</td><td rowspan="1" colspan="1">–</td><td rowspan="1" colspan="1">2</td><td rowspan="1" colspan="1">+</td></tr><tr><td rowspan="1" colspan="1"><italic><tp:taxon-name><tp:taxon-name-part taxon-name-part-type="genus" reg="Laeocathaica">L.</tp:taxon-name-part><tp:taxon-name-part taxon-name-part-type="species" reg="christinae">christinae</tp:taxon-name-part></tp:taxon-name></italic> (H. Adams, 1870)</td><td rowspan="1" colspan="1">–</td><td rowspan="1" colspan="1">4–5</td><td rowspan="1" colspan="1">+</td><td rowspan="1" colspan="1">2</td><td rowspan="1" colspan="1">2</td><td rowspan="1" colspan="1">+</td><td rowspan="1" colspan="1">2</td><td rowspan="1" colspan="1">–</td></tr><tr><td rowspan="1" colspan="1"><italic><tp:taxon-name><tp:taxon-name-part taxon-name-part-type="genus" reg="Laeocathaica">L.</tp:taxon-name-part><tp:taxon-name-part taxon-name-part-type="species" reg="distinguenda">distinguenda</tp:taxon-name-part></tp:taxon-name></italic> Möllendorff, 1899</td><td rowspan="1" colspan="1">–</td><td rowspan="1" colspan="1">4–12</td><td rowspan="1" colspan="1">+/–</td><td rowspan="1" colspan="1">2</td><td rowspan="1" colspan="1">2</td><td rowspan="1" colspan="1">+</td><td rowspan="1" colspan="1">2</td><td rowspan="1" colspan="1">–</td></tr><tr><td rowspan="1" colspan="1"><italic><tp:taxon-name><tp:taxon-name-part taxon-name-part-type="genus" reg="Laeocathaica">L.</tp:taxon-name-part><tp:taxon-name-part taxon-name-part-type="species" reg="dityla">dityla</tp:taxon-name-part></tp:taxon-name></italic> Möllendorff, 1899</td><td rowspan="1" colspan="1">–</td><td rowspan="1" colspan="1">2–3</td><td rowspan="1" colspan="1">–</td><td rowspan="1" colspan="1">?</td><td rowspan="1" colspan="1">2</td><td rowspan="1" colspan="1">+</td><td rowspan="1" colspan="1">2</td><td rowspan="1" colspan="1">+</td></tr><tr><td rowspan="1" colspan="1"><italic><tp:taxon-name><tp:taxon-name-part taxon-name-part-type="genus" reg="Laeocathaica">L.</tp:taxon-name-part><tp:taxon-name-part taxon-name-part-type="species" reg="dolani">dolani</tp:taxon-name-part></tp:taxon-name></italic> (Pilsbry, 1934)</td><td rowspan="1" colspan="1">–</td><td rowspan="1" colspan="1">2–3</td><td rowspan="1" colspan="1">+</td><td rowspan="1" colspan="1">4</td><td rowspan="1" colspan="1">1</td><td rowspan="1" colspan="1">–</td><td rowspan="1" colspan="1">1</td><td rowspan="1" colspan="1">/</td></tr><tr><td rowspan="1" colspan="1"><italic><tp:taxon-name><tp:taxon-name-part taxon-name-part-type="genus" reg="Laeocathaica">L.</tp:taxon-name-part><tp:taxon-name-part taxon-name-part-type="species" reg="filippina">filippina</tp:taxon-name-part></tp:taxon-name></italic> (Heude, 1882)</td><td rowspan="1" colspan="1">–</td><td rowspan="1" colspan="1">5–7</td><td rowspan="1" colspan="1">+</td><td rowspan="1" colspan="1">?</td><td rowspan="1" colspan="1">2</td><td rowspan="1" colspan="1">+</td><td rowspan="1" colspan="1">2</td><td rowspan="1" colspan="1">+</td></tr><tr><td rowspan="1" colspan="1"><italic><tp:taxon-name><tp:taxon-name-part taxon-name-part-type="genus" reg="Laeocathaica">L.</tp:taxon-name-part><tp:taxon-name-part taxon-name-part-type="species" reg="odophora">odophora</tp:taxon-name-part></tp:taxon-name></italic> Möllendorff, 1899</td><td rowspan="1" colspan="1">–</td><td rowspan="1" colspan="1">5</td><td rowspan="1" colspan="1">–</td><td rowspan="1" colspan="1">2</td><td rowspan="1" colspan="1">2</td><td rowspan="1" colspan="1">–</td><td rowspan="1" colspan="1">2</td><td rowspan="1" colspan="1">+</td></tr><tr><td rowspan="1" colspan="1"><italic><tp:taxon-name><tp:taxon-name-part taxon-name-part-type="genus" reg="Laeocathaica">L.</tp:taxon-name-part><tp:taxon-name-part taxon-name-part-type="species" reg="powzowi">powzowi</tp:taxon-name-part></tp:taxon-name></italic> Möllendorff, 1899</td><td rowspan="1" colspan="1">–</td><td rowspan="1" colspan="1">4</td><td rowspan="1" colspan="1">–</td><td rowspan="1" colspan="1">/</td><td rowspan="1" colspan="1">2</td><td rowspan="1" colspan="1">+</td><td rowspan="1" colspan="1">2</td><td rowspan="1" colspan="1">+</td></tr><tr><td rowspan="1" colspan="1"><italic><tp:taxon-name><tp:taxon-name-part taxon-name-part-type="genus" reg="Laeocathaica">L.</tp:taxon-name-part><tp:taxon-name-part taxon-name-part-type="species" reg="phaeomphala">phaeomphala</tp:taxon-name-part></tp:taxon-name></italic> Möllendorff, 1899</td><td rowspan="1" colspan="1">+</td><td rowspan="1" colspan="1">8</td><td rowspan="1" colspan="1">–</td><td rowspan="1" colspan="1">/</td><td rowspan="1" colspan="1">0</td><td rowspan="1" colspan="1">/</td><td rowspan="1" colspan="1">/</td><td rowspan="1" colspan="1">/</td></tr><tr><td rowspan="1" colspan="1"><italic><tp:taxon-name><tp:taxon-name-part taxon-name-part-type="genus" reg="Laeocathaica">L.</tp:taxon-name-part><tp:taxon-name-part taxon-name-part-type="species" reg="polytyla">polytyla</tp:taxon-name-part></tp:taxon-name></italic> Möllendorff, 1899</td><td rowspan="1" colspan="1">–</td><td rowspan="1" colspan="1">5</td><td rowspan="1" colspan="1">–</td><td rowspan="1" colspan="1">2</td><td rowspan="1" colspan="1">0</td><td rowspan="1" colspan="1">/</td><td rowspan="1" colspan="1">/</td><td rowspan="1" colspan="1">/</td></tr><tr><td rowspan="1" colspan="1"><italic><tp:taxon-name><tp:taxon-name-part taxon-name-part-type="genus" reg="Laeocathaica">L.</tp:taxon-name-part><tp:taxon-name-part taxon-name-part-type="species" reg="potanini">potanini</tp:taxon-name-part></tp:taxon-name></italic> Möllendorff, 1899</td><td rowspan="1" colspan="1">–</td><td rowspan="1" colspan="1">2–3</td><td rowspan="1" colspan="1">+</td><td rowspan="1" colspan="1">4</td><td rowspan="1" colspan="1">2</td><td rowspan="1" colspan="1">+</td><td rowspan="1" colspan="1">2</td><td rowspan="1" colspan="1">+</td></tr><tr><td rowspan="1" colspan="1"><italic><tp:taxon-name><tp:taxon-name-part taxon-name-part-type="genus" reg="Laeocathaica">L.</tp:taxon-name-part><tp:taxon-name-part taxon-name-part-type="species" reg="prionotropis">prionotropis</tp:taxon-name-part></tp:taxon-name></italic> Möllendorff, 1899</td><td rowspan="1" colspan="1">–</td><td rowspan="1" colspan="1">4–8</td><td rowspan="1" colspan="1">–</td><td rowspan="1" colspan="1">4</td><td rowspan="1" colspan="1">2</td><td rowspan="1" colspan="1">+</td><td rowspan="1" colspan="1">2</td><td rowspan="1" colspan="1">+</td></tr><tr><td rowspan="1" colspan="1"><italic><tp:taxon-name><tp:taxon-name-part taxon-name-part-type="genus" reg="Laeocathaica">L.</tp:taxon-name-part><tp:taxon-name-part taxon-name-part-type="species" reg="stenochone">stenochone</tp:taxon-name-part></tp:taxon-name></italic> Möllendorff, 1899</td><td rowspan="1" colspan="1">–</td><td rowspan="1" colspan="1">5</td><td rowspan="1" colspan="1">+</td><td rowspan="1" colspan="1">2</td><td rowspan="1" colspan="1">2</td><td rowspan="1" colspan="1">+</td><td rowspan="1" colspan="1">2</td><td rowspan="1" colspan="1">+</td></tr><tr><td rowspan="1" colspan="1"><italic><tp:taxon-name><tp:taxon-name-part taxon-name-part-type="genus" reg="Laeocathaica">L.</tp:taxon-name-part><tp:taxon-name-part taxon-name-part-type="species" reg="tropidorhaphe">tropidorhaphe</tp:taxon-name-part></tp:taxon-name></italic> Möllendorff, 1899</td><td rowspan="1" colspan="1">+</td><td rowspan="1" colspan="1">7–10</td><td rowspan="1" colspan="1">+</td><td rowspan="1" colspan="1">4</td><td rowspan="1" colspan="1">0</td><td rowspan="1" colspan="1">/</td><td rowspan="1" colspan="1">/</td><td rowspan="1" colspan="1">/</td></tr><tr><td rowspan="1" colspan="1"><italic><tp:taxon-name><tp:taxon-name-part taxon-name-part-type="genus" reg="Laeocathaica">L.</tp:taxon-name-part><tp:taxon-name-part taxon-name-part-type="species" reg="parapolytyla">parapolytyla</tp:taxon-name-part></tp:taxon-name></italic> Wu, sp. nov.</td><td rowspan="1" colspan="1">–</td><td rowspan="1" colspan="1">4–5</td><td rowspan="1" colspan="1">–</td><td rowspan="1" colspan="1">/</td><td rowspan="1" colspan="1">0</td><td rowspan="1" colspan="1">/</td><td rowspan="1" colspan="1">/</td><td rowspan="1" colspan="1">/</td></tr><tr><td rowspan="1" colspan="1"><italic><tp:taxon-name><tp:taxon-name-part taxon-name-part-type="genus" reg="Laeocathaica">L.</tp:taxon-name-part><tp:taxon-name-part taxon-name-part-type="species" reg="qishilii">qishilii</tp:taxon-name-part></tp:taxon-name></italic> Wu, sp. nov.</td><td rowspan="1" colspan="1">–</td><td rowspan="1" colspan="1">2</td><td rowspan="1" colspan="1">+</td><td rowspan="1" colspan="1">2</td><td rowspan="1" colspan="1">2</td><td rowspan="1" colspan="1">+</td><td rowspan="1" colspan="1">2</td><td rowspan="1" colspan="1">+</td></tr><tr><td rowspan="1" colspan="1"><italic><tp:taxon-name><tp:taxon-name-part taxon-name-part-type="genus" reg="Laeocathaica">L.</tp:taxon-name-part><tp:taxon-name-part taxon-name-part-type="species" reg="qiminglii">qiminglii</tp:taxon-name-part></tp:taxon-name></italic> Wu, sp. nov.</td><td rowspan="1" colspan="1">/</td><td rowspan="1" colspan="1">/</td><td rowspan="1" colspan="1">/</td><td rowspan="1" colspan="1">/</td><td rowspan="1" colspan="1">/</td><td rowspan="1" colspan="1">/</td><td rowspan="1" colspan="1">/</td><td rowspan="1" colspan="1">/</td></tr><tr><td rowspan="1" colspan="1"><italic><tp:taxon-name><tp:taxon-name-part taxon-name-part-type="genus" reg="Laeocathaica">L.</tp:taxon-name-part><tp:taxon-name-part taxon-name-part-type="species" reg="zhengpingliui">zhengpingliui</tp:taxon-name-part></tp:taxon-name></italic> Wu, sp. nov.</td><td rowspan="1" colspan="1">+(somewhat)</td><td rowspan="1" colspan="1">6</td><td rowspan="1" colspan="1">–</td><td rowspan="1" colspan="1">0</td><td rowspan="1" colspan="1">2</td><td rowspan="1" colspan="1">+</td><td rowspan="1" colspan="1">2</td><td rowspan="1" colspan="1">–</td></tr><tr><td rowspan="1" colspan="1"><italic><tp:taxon-name><tp:taxon-name-part taxon-name-part-type="genus" reg="Laeocathaica">L.</tp:taxon-name-part><tp:taxon-name-part taxon-name-part-type="species" reg="cheni">cheni</tp:taxon-name-part></tp:taxon-name></italic> Wu, sp. nov.</td><td rowspan="1" colspan="1">–</td><td rowspan="1" colspan="1">4</td><td rowspan="1" colspan="1">–</td><td rowspan="1" colspan="1">2</td><td rowspan="1" colspan="1">2</td><td rowspan="1" colspan="1">+</td><td rowspan="1" colspan="1">2</td><td rowspan="1" colspan="1">+</td></tr><tr><td rowspan="1" colspan="1"><italic><tp:taxon-name><tp:taxon-name-part taxon-name-part-type="genus" reg="Laeocathaica">L.</tp:taxon-name-part><tp:taxon-name-part taxon-name-part-type="species" reg="qingchuanensis">qingchuanensis</tp:taxon-name-part></tp:taxon-name></italic> Wu, sp. nov.</td><td rowspan="1" colspan="1">+</td><td rowspan="1" colspan="1">6–8</td><td rowspan="1" colspan="1">–</td><td rowspan="1" colspan="1">/</td><td rowspan="1" colspan="1">2</td><td rowspan="1" colspan="1">+</td><td rowspan="1" colspan="1">2</td><td rowspan="1" colspan="1">+</td></tr></tbody></table></table-wrap><table-wrap id="T3" position="float" orientation="portrait"><label>Table 3.</label><caption><p>Voucher information and the GenBank accession numbers of the species in the phylogenetic study. An asterisk (*) indicates obtained from NCBI. The generic assignment for species follows MolluscaBase (2021a–p; 2022a–c).</p></caption><table id="TID0ESMCK" rules="all"><tbody><tr><th rowspan="1" colspan="1">Taxa</th><th rowspan="1" colspan="1">GenBank accession numbers 16S/ITS2</th><th rowspan="1" colspan="1">Museum voucher</th><th rowspan="1" colspan="1">Voucher information</th></tr><tr><td rowspan="1" colspan="4">
                        <bold><italic><tp:taxon-name><tp:taxon-name-part taxon-name-part-type="genus" reg="Acusta">Acusta</tp:taxon-name-part></tp:taxon-name></italic> E. von Martens, 1860</bold>
                      </td></tr><tr><td rowspan="2" colspan="1"><italic><tp:taxon-name><tp:taxon-name-part taxon-name-part-type="genus" reg="Acusta">Acusta</tp:taxon-name-part><tp:taxon-name-part taxon-name-part-type="species" reg="sieboldiana">sieboldiana</tp:taxon-name-part></tp:taxon-name></italic> (L. Pfeiffer, 1850)</td><td rowspan="1" colspan="1"><ext-link xmlns:xlink="http://www.w3.org/1999/xlink" ext-link-type="gen" xlink:href="ON261686" xlink:type="simple">ON261686</ext-link>/<ext-link xmlns:xlink="http://www.w3.org/1999/xlink" ext-link-type="gen" xlink:href="ON261774" xlink:type="simple">ON261774</ext-link></td><td rowspan="1" colspan="1">HBUMM04882_2</td><td rowspan="2" colspan="1">Fukuoka, Japan; coll. Guo, J.-Y. [郭建英], 2004-X-12</td></tr><tr><td rowspan="1" colspan="1"><ext-link xmlns:xlink="http://www.w3.org/1999/xlink" ext-link-type="gen" xlink:href="ON261687" xlink:type="simple">ON261687</ext-link>/<ext-link xmlns:xlink="http://www.w3.org/1999/xlink" ext-link-type="gen" xlink:href="ON261775" xlink:type="simple">ON261775</ext-link></td><td rowspan="1" colspan="1">HBUMM04882_3</td></tr><tr><td rowspan="2" colspan="1"><italic><tp:taxon-name><tp:taxon-name-part taxon-name-part-type="genus" reg="Acusta">Acusta</tp:taxon-name-part><tp:taxon-name-part taxon-name-part-type="species" reg="rhodostoma">rhodostoma</tp:taxon-name-part></tp:taxon-name></italic> (Möllendorff, 1884)</td><td rowspan="1" colspan="1"><ext-link xmlns:xlink="http://www.w3.org/1999/xlink" ext-link-type="gen" xlink:href="ON261688" xlink:type="simple">ON261688</ext-link>/<ext-link xmlns:xlink="http://www.w3.org/1999/xlink" ext-link-type="gen" xlink:href="ON261776" xlink:type="simple">ON261776</ext-link></td><td rowspan="1" colspan="1">HBUMM05089c2</td><td rowspan="2" colspan="1">Haikou, Hainan; coll. Wu, M., 2005-VIII-15</td></tr><tr><td rowspan="1" colspan="1"><ext-link xmlns:xlink="http://www.w3.org/1999/xlink" ext-link-type="gen" xlink:href="ON261689" xlink:type="simple">ON261689</ext-link>/<ext-link xmlns:xlink="http://www.w3.org/1999/xlink" ext-link-type="gen" xlink:href="ON261777" xlink:type="simple">ON261777</ext-link></td><td rowspan="1" colspan="1">HBUMM05089c4</td></tr><tr><td rowspan="1" colspan="4">
                        <bold><italic><tp:taxon-name><tp:taxon-name-part taxon-name-part-type="genus" reg="Aegista">Aegista</tp:taxon-name-part></tp:taxon-name></italic> Albers, 1850</bold>
                      </td></tr><tr><td rowspan="1" colspan="1"><italic><tp:taxon-name><tp:taxon-name-part taxon-name-part-type="genus" reg="Aegista">Aegista</tp:taxon-name-part><tp:taxon-name-part taxon-name-part-type="species" reg="chinensis">chinensis</tp:taxon-name-part></tp:taxon-name></italic> (Philippi, 1845)</td><td rowspan="1" colspan="1"><ext-link xmlns:xlink="http://www.w3.org/1999/xlink" ext-link-type="gen" xlink:href="ON261690" xlink:type="simple">ON261690</ext-link>/<ext-link xmlns:xlink="http://www.w3.org/1999/xlink" ext-link-type="gen" xlink:href="ON261778" xlink:type="simple">ON261778</ext-link></td><td rowspan="1" colspan="1">HBUMM06480</td><td rowspan="1" colspan="1">Zhenjiang, Jiangsu; coll. Wu, M., Xu, Q., 2011-VI-12</td></tr><tr><td rowspan="1" colspan="4">
                        <bold><italic><tp:taxon-name><tp:taxon-name-part taxon-name-part-type="genus" reg="Bradybaena">Bradybaena</tp:taxon-name-part></tp:taxon-name></italic> H. Beck, 1837</bold>
                      </td></tr><tr><td rowspan="4" colspan="1"><italic><tp:taxon-name><tp:taxon-name-part taxon-name-part-type="genus" reg="Bradybaena">Bradybaena</tp:taxon-name-part><tp:taxon-name-part taxon-name-part-type="species" reg="brevispira">brevispira</tp:taxon-name-part></tp:taxon-name></italic> (H. Adams, 1870)</td><td rowspan="1" colspan="1"><ext-link xmlns:xlink="http://www.w3.org/1999/xlink" ext-link-type="gen" xlink:href="ON261691" xlink:type="simple">ON261691</ext-link>/<ext-link xmlns:xlink="http://www.w3.org/1999/xlink" ext-link-type="gen" xlink:href="ON261779" xlink:type="simple">ON261779</ext-link></td><td rowspan="1" colspan="1">HBUMM05104_2</td><td rowspan="1" colspan="1">Zhongxian, Chongqing; coll. Wu, M., 2004-VII-16</td></tr><tr><td rowspan="1" colspan="1"><ext-link xmlns:xlink="http://www.w3.org/1999/xlink" ext-link-type="gen" xlink:href="ON261692" xlink:type="simple">ON261692</ext-link>/<ext-link xmlns:xlink="http://www.w3.org/1999/xlink" ext-link-type="gen" xlink:href="ON261780" xlink:type="simple">ON261780</ext-link></td><td rowspan="1" colspan="1">HBUMM05122_2</td><td rowspan="2" colspan="1">Fengjie, Chongqing; coll. Wu, M., 2004-VII-18</td></tr><tr><td rowspan="1" colspan="1"><ext-link xmlns:xlink="http://www.w3.org/1999/xlink" ext-link-type="gen" xlink:href="ON261693" xlink:type="simple">ON261693</ext-link>/<ext-link xmlns:xlink="http://www.w3.org/1999/xlink" ext-link-type="gen" xlink:href="ON261781" xlink:type="simple">ON261781</ext-link></td><td rowspan="1" colspan="1">HBUMM05122_3</td></tr><tr><td rowspan="1" colspan="1"><ext-link xmlns:xlink="http://www.w3.org/1999/xlink" ext-link-type="gen" xlink:href="ON261694" xlink:type="simple">ON261694</ext-link>/<ext-link xmlns:xlink="http://www.w3.org/1999/xlink" ext-link-type="gen" xlink:href="ON261782" xlink:type="simple">ON261782</ext-link></td><td rowspan="1" colspan="1">HBUMM05112_2</td><td rowspan="1" colspan="1">Guangan [广安], Sichuan; coll. Wu, M.</td></tr><tr><td rowspan="2" colspan="1"><italic><tp:taxon-name><tp:taxon-name-part taxon-name-part-type="genus" reg="Bradybaena">Bradybaena</tp:taxon-name-part><tp:taxon-name-part taxon-name-part-type="species" reg="controversa">controversa</tp:taxon-name-part><tp:taxon-name-part taxon-name-part-type="subspecies" reg="monotaeniata">monotaeniata</tp:taxon-name-part></tp:taxon-name></italic> Pilsbry, 1934</td><td rowspan="1" colspan="1"><ext-link xmlns:xlink="http://www.w3.org/1999/xlink" ext-link-type="gen" xlink:href="ON261695" xlink:type="simple">ON261695</ext-link>/<ext-link xmlns:xlink="http://www.w3.org/1999/xlink" ext-link-type="gen" xlink:href="ON261783" xlink:type="simple">ON261783</ext-link></td><td rowspan="1" colspan="1">HBUMM01031_2</td><td rowspan="2" colspan="1">Maoxian, Sichuan; coll. Wu, M., 2001-X-11</td></tr><tr><td rowspan="1" colspan="1"><ext-link xmlns:xlink="http://www.w3.org/1999/xlink" ext-link-type="gen" xlink:href="ON261696" xlink:type="simple">ON261696</ext-link>/<ext-link xmlns:xlink="http://www.w3.org/1999/xlink" ext-link-type="gen" xlink:href="ON261784" xlink:type="simple">ON261784</ext-link></td><td rowspan="1" colspan="1">HBUMM01031_3</td></tr><tr><td rowspan="1" colspan="1"><italic><tp:taxon-name><tp:taxon-name-part taxon-name-part-type="genus" reg="Bradybaena">Bradybaena</tp:taxon-name-part><tp:taxon-name-part taxon-name-part-type="species" reg="eris">eris</tp:taxon-name-part><tp:taxon-name-part taxon-name-part-type="subspecies" reg="pachychila">pachychila</tp:taxon-name-part></tp:taxon-name></italic> (Möllendorff, 1899)</td><td rowspan="1" colspan="1"><ext-link xmlns:xlink="http://www.w3.org/1999/xlink" ext-link-type="gen" xlink:href="ON261697" xlink:type="simple">ON261697</ext-link>/<ext-link xmlns:xlink="http://www.w3.org/1999/xlink" ext-link-type="gen" xlink:href="ON261785" xlink:type="simple">ON261785</ext-link></td><td rowspan="1" colspan="1">HBUMM05493_3</td><td rowspan="1" colspan="1">Wenxian, Gansu; coll. Wu, M., 2006-IX-28</td></tr><tr><td rowspan="1" colspan="1"><italic><tp:taxon-name><tp:taxon-name-part taxon-name-part-type="genus" reg="Bradybaena">Bradybaena</tp:taxon-name-part><tp:taxon-name-part taxon-name-part-type="species" reg="qixiaensis">qixiaensis</tp:taxon-name-part></tp:taxon-name></italic> Wu &amp; Asami, 2017</td><td rowspan="1" colspan="1"><ext-link xmlns:xlink="http://www.w3.org/1999/xlink" ext-link-type="gen" xlink:href="MW810081" xlink:type="simple">MW810081</ext-link>*/<ext-link xmlns:xlink="http://www.w3.org/1999/xlink" ext-link-type="gen" xlink:href="ON261787" xlink:type="simple">ON261787</ext-link></td><td rowspan="1" colspan="1">HBUMM06900_1/HBUMM06900_2</td><td rowspan="1" colspan="1">Qixiashan [栖霞山], Jiangsu; coll. Wu, M.</td></tr><tr><td rowspan="1" colspan="1"><italic><tp:taxon-name><tp:taxon-name-part taxon-name-part-type="genus" reg="Bradybaena">Bradybaena</tp:taxon-name-part><tp:taxon-name-part taxon-name-part-type="species" reg="similaris">similaris</tp:taxon-name-part></tp:taxon-name></italic> (Rang, 1831)</td><td rowspan="1" colspan="1"><ext-link xmlns:xlink="http://www.w3.org/1999/xlink" ext-link-type="gen" xlink:href="HQ245444" xlink:type="simple">HQ245444</ext-link>*/<ext-link xmlns:xlink="http://www.w3.org/1999/xlink" ext-link-type="gen" xlink:href="AY014138" xlink:type="simple">AY014138</ext-link>*</td><td rowspan="1" colspan="1">/</td><td rowspan="1" colspan="1">Koehler, unpublished data; <xref ref-type="bibr" rid="B61">Wade et al. 2001</xref></td></tr><tr><td rowspan="4" colspan="1"><italic><tp:taxon-name><tp:taxon-name-part taxon-name-part-type="genus" reg="Bradybaena">Bradybaena</tp:taxon-name-part><tp:taxon-name-part taxon-name-part-type="species" reg="strictotaenia">strictotaenia</tp:taxon-name-part></tp:taxon-name></italic> (Möllendorff, 1899)</td><td rowspan="1" colspan="1"><ext-link xmlns:xlink="http://www.w3.org/1999/xlink" ext-link-type="gen" xlink:href="ON261701" xlink:type="simple">ON261701</ext-link>/<ext-link xmlns:xlink="http://www.w3.org/1999/xlink" ext-link-type="gen" xlink:href="ON261790" xlink:type="simple">ON261790</ext-link></td><td rowspan="1" colspan="1">HBUMM05406_2</td><td rowspan="2" colspan="1">Wenxian, Gansu; coll. Wu, M., 2006-IX-27</td></tr><tr><td rowspan="1" colspan="1"><ext-link xmlns:xlink="http://www.w3.org/1999/xlink" ext-link-type="gen" xlink:href="ON261702" xlink:type="simple">ON261702</ext-link>/<ext-link xmlns:xlink="http://www.w3.org/1999/xlink" ext-link-type="gen" xlink:href="ON261791" xlink:type="simple">ON261791</ext-link></td><td rowspan="1" colspan="1">HBUMM05406_3</td></tr><tr><td rowspan="1" colspan="1"><ext-link xmlns:xlink="http://www.w3.org/1999/xlink" ext-link-type="gen" xlink:href="ON261699" xlink:type="simple">ON261699</ext-link>/<ext-link xmlns:xlink="http://www.w3.org/1999/xlink" ext-link-type="gen" xlink:href="ON261788" xlink:type="simple">ON261788</ext-link></td><td rowspan="1" colspan="1">HBUMM05446_2</td><td rowspan="2" colspan="1">Wenxian, Gansu; coll. Wu, M., 2006-IX-27</td></tr><tr><td rowspan="1" colspan="1"><ext-link xmlns:xlink="http://www.w3.org/1999/xlink" ext-link-type="gen" xlink:href="ON261700" xlink:type="simple">ON261700</ext-link>/<ext-link xmlns:xlink="http://www.w3.org/1999/xlink" ext-link-type="gen" xlink:href="ON261789" xlink:type="simple">ON261789</ext-link></td><td rowspan="1" colspan="1">HBUMM05446_3</td></tr><tr><td rowspan="1" colspan="1"><italic><tp:taxon-name><tp:taxon-name-part taxon-name-part-type="genus" reg="Bradybaena">Bradybaena</tp:taxon-name-part><tp:taxon-name-part taxon-name-part-type="species" reg="sueshanensis">sueshanensis</tp:taxon-name-part></tp:taxon-name></italic> Pilsbry, 1934</td><td rowspan="1" colspan="1"><ext-link xmlns:xlink="http://www.w3.org/1999/xlink" ext-link-type="gen" xlink:href="ON261703" xlink:type="simple">ON261703</ext-link>/<ext-link xmlns:xlink="http://www.w3.org/1999/xlink" ext-link-type="gen" xlink:href="ON261792" xlink:type="simple">ON261792</ext-link></td><td rowspan="1" colspan="1">HBUMM06603</td><td rowspan="1" colspan="1">Jiuzhaigouxian, Sichuan; coll. Wu, M., 2011-VIII-11</td></tr><tr><td rowspan="2" colspan="1"><italic><tp:taxon-name><tp:taxon-name-part taxon-name-part-type="genus" reg="Bradybaena">Bradybaena</tp:taxon-name-part><tp:taxon-name-part taxon-name-part-type="species" reg="twenhuaensis">twenhuaensis</tp:taxon-name-part></tp:taxon-name></italic> (Ping &amp; Yen, 1932)</td><td rowspan="1" colspan="1"><ext-link xmlns:xlink="http://www.w3.org/1999/xlink" ext-link-type="gen" xlink:href="ON261704" xlink:type="simple">ON261704</ext-link>/<ext-link xmlns:xlink="http://www.w3.org/1999/xlink" ext-link-type="gen" xlink:href="ON261793" xlink:type="simple">ON261793</ext-link></td><td rowspan="1" colspan="1">HBUMM08276a1</td><td rowspan="2" colspan="1">Changbaishan [长白山], Jilin; coll. Shen, X.-F., 2018-VIII-18</td></tr><tr><td rowspan="1" colspan="1"><ext-link xmlns:xlink="http://www.w3.org/1999/xlink" ext-link-type="gen" xlink:href="ON261705" xlink:type="simple">ON261705</ext-link>/<ext-link xmlns:xlink="http://www.w3.org/1999/xlink" ext-link-type="gen" xlink:href="ON261794" xlink:type="simple">ON261794</ext-link></td><td rowspan="1" colspan="1">HBUMM08276a2</td></tr><tr><td rowspan="1" colspan="4">
                        <bold><italic><tp:taxon-name><tp:taxon-name-part taxon-name-part-type="genus" reg="Buliminidius">Buliminidius</tp:taxon-name-part></tp:taxon-name></italic> Heude, 1890</bold>
                      </td></tr><tr><td rowspan="1" colspan="1"><italic><tp:taxon-name><tp:taxon-name-part taxon-name-part-type="genus" reg="Buliminidius">Buliminidius</tp:taxon-name-part><tp:taxon-name-part taxon-name-part-type="species" reg="achatininus">achatininus</tp:taxon-name-part></tp:taxon-name></italic> (Möllendorff, 1899)</td><td rowspan="1" colspan="1"><ext-link xmlns:xlink="http://www.w3.org/1999/xlink" ext-link-type="gen" xlink:href="ON261758" xlink:type="simple">ON261758</ext-link>/<ext-link xmlns:xlink="http://www.w3.org/1999/xlink" ext-link-type="gen" xlink:href="ON261848" xlink:type="simple">ON261848</ext-link></td><td rowspan="1" colspan="1">HBUMM06678</td><td rowspan="1" colspan="1">Wenxian, Gansu; coll. Wu, M., 2011-VIII-9</td></tr><tr><td rowspan="1" colspan="1"><italic><tp:taxon-name><tp:taxon-name-part taxon-name-part-type="genus" reg="Buliminidius">Buliminidius</tp:taxon-name-part><tp:taxon-name-part taxon-name-part-type="species" reg="hirsutus">hirsutus</tp:taxon-name-part></tp:taxon-name></italic> (Möllendorff, 1899)</td><td rowspan="1" colspan="1"><ext-link xmlns:xlink="http://www.w3.org/1999/xlink" ext-link-type="gen" xlink:href="ON261759" xlink:type="simple">ON261759</ext-link>/<ext-link xmlns:xlink="http://www.w3.org/1999/xlink" ext-link-type="gen" xlink:href="ON261849" xlink:type="simple">ON261849</ext-link></td><td rowspan="1" colspan="1">HBUMM06676</td><td rowspan="1" colspan="1">Wenxian, Gansu; coll. Wu, M., 2011-VIII-9</td></tr><tr><td rowspan="1" colspan="4">
                        <bold><italic><tp:taxon-name><tp:taxon-name-part taxon-name-part-type="genus" reg="Camaenella">Camaenella</tp:taxon-name-part></tp:taxon-name></italic> Pilsbry, 1893</bold>
                      </td></tr><tr><td rowspan="3" colspan="1"><italic><tp:taxon-name><tp:taxon-name-part taxon-name-part-type="genus" reg="Camaenella">Camaenella</tp:taxon-name-part><tp:taxon-name-part taxon-name-part-type="species" reg="platyodon">platyodon</tp:taxon-name-part></tp:taxon-name></italic> (L. Pfeiffer, 1846)</td><td rowspan="1" colspan="1"><ext-link xmlns:xlink="http://www.w3.org/1999/xlink" ext-link-type="gen" xlink:href="ON261706" xlink:type="simple">ON261706</ext-link>/<ext-link xmlns:xlink="http://www.w3.org/1999/xlink" ext-link-type="gen" xlink:href="ON261795" xlink:type="simple">ON261795</ext-link></td><td rowspan="1" colspan="1">HBUMM05089a_2</td><td rowspan="3" colspan="1">Haikou [海口], Hainan; coll. Wu, M., 2005-VIII-15</td></tr><tr><td rowspan="1" colspan="1"><ext-link xmlns:xlink="http://www.w3.org/1999/xlink" ext-link-type="gen" xlink:href="ON261707" xlink:type="simple">ON261707</ext-link>/<ext-link xmlns:xlink="http://www.w3.org/1999/xlink" ext-link-type="gen" xlink:href="ON261796" xlink:type="simple">ON261796</ext-link></td><td rowspan="1" colspan="1">HBUMM05089a_3</td></tr><tr><td rowspan="1" colspan="1"><ext-link xmlns:xlink="http://www.w3.org/1999/xlink" ext-link-type="gen" xlink:href="ON261708" xlink:type="simple">ON261708</ext-link>/<ext-link xmlns:xlink="http://www.w3.org/1999/xlink" ext-link-type="gen" xlink:href="ON261797" xlink:type="simple">ON261797</ext-link></td><td rowspan="1" colspan="1">HBUMM05089a_4</td></tr><tr><td rowspan="1" colspan="4">
                        <bold><italic><tp:taxon-name><tp:taxon-name-part taxon-name-part-type="genus" reg="Cathaica">Cathaica</tp:taxon-name-part></tp:taxon-name></italic> Möllendorff, 1884</bold>
                      </td></tr><tr><td rowspan="2" colspan="1"><italic><tp:taxon-name><tp:taxon-name-part taxon-name-part-type="genus" reg="Cathaica">Cathaica</tp:taxon-name-part><tp:taxon-name-part taxon-name-part-type="species" reg="ottoi">ottoi</tp:taxon-name-part></tp:taxon-name></italic> Pilsbry, 1934</td><td rowspan="1" colspan="1"><ext-link xmlns:xlink="http://www.w3.org/1999/xlink" ext-link-type="gen" xlink:href="ON261709" xlink:type="simple">ON261709</ext-link>/<ext-link xmlns:xlink="http://www.w3.org/1999/xlink" ext-link-type="gen" xlink:href="ON261798" xlink:type="simple">ON261798</ext-link></td><td rowspan="1" colspan="1">HBUMM08358a1</td><td rowspan="2" colspan="1">Wenchuanxian, Sichuan; coll., Liu, Z.-P., 2019-VII-5</td></tr><tr><td rowspan="1" colspan="1"><ext-link xmlns:xlink="http://www.w3.org/1999/xlink" ext-link-type="gen" xlink:href="ON261710" xlink:type="simple">ON261710</ext-link>/<ext-link xmlns:xlink="http://www.w3.org/1999/xlink" ext-link-type="gen" xlink:href="ON261799" xlink:type="simple">ON261799</ext-link></td><td rowspan="1" colspan="1">HBUMM08358a3</td></tr><tr><td rowspan="2" colspan="1"><italic><tp:taxon-name><tp:taxon-name-part taxon-name-part-type="genus" reg="Cathaica">Cathaica</tp:taxon-name-part><tp:taxon-name-part taxon-name-part-type="species" reg="fasciola">fasciola</tp:taxon-name-part></tp:taxon-name></italic> (Draparnaud, 1801)</td><td rowspan="1" colspan="1"><ext-link xmlns:xlink="http://www.w3.org/1999/xlink" ext-link-type="gen" xlink:href="ON261711" xlink:type="simple">ON261711</ext-link>/<ext-link xmlns:xlink="http://www.w3.org/1999/xlink" ext-link-type="gen" xlink:href="ON261800" xlink:type="simple">ON261800</ext-link></td><td rowspan="1" colspan="1">HBUMM05168_1</td><td rowspan="1" colspan="1">Haidian [海淀], Beijing; coll. Wu, M., 2006-VII</td></tr><tr><td rowspan="1" colspan="1"><ext-link xmlns:xlink="http://www.w3.org/1999/xlink" ext-link-type="gen" xlink:href="ON261712" xlink:type="simple">ON261712</ext-link>/<ext-link xmlns:xlink="http://www.w3.org/1999/xlink" ext-link-type="gen" xlink:href="ON261801" xlink:type="simple">ON261801</ext-link></td><td rowspan="1" colspan="1">HBUMM05368_3</td><td rowspan="1" colspan="1">Qingdao [青岛], Shandong; coll. Wu, M., 2006-X-17</td></tr><tr><td rowspan="2" colspan="1"><italic><tp:taxon-name><tp:taxon-name-part taxon-name-part-type="genus" reg="Cathaica">Cathaica</tp:taxon-name-part><tp:taxon-name-part taxon-name-part-type="species" reg="gansuica">gansuica</tp:taxon-name-part></tp:taxon-name></italic> Möllendorff, 1899</td><td rowspan="1" colspan="1"><ext-link xmlns:xlink="http://www.w3.org/1999/xlink" ext-link-type="gen" xlink:href="ON261714" xlink:type="simple">ON261714</ext-link>/<ext-link xmlns:xlink="http://www.w3.org/1999/xlink" ext-link-type="gen" xlink:href="ON261803" xlink:type="simple">ON261803</ext-link></td><td rowspan="1" colspan="1">HBUMM05602cb</td><td rowspan="1" colspan="1">Wudu, Gansu; coll. Liu, J.-M. and Zheng, W., 2006-IX-30</td></tr><tr><td rowspan="1" colspan="1"><ext-link xmlns:xlink="http://www.w3.org/1999/xlink" ext-link-type="gen" xlink:href="ON261713" xlink:type="simple">ON261713</ext-link>/<ext-link xmlns:xlink="http://www.w3.org/1999/xlink" ext-link-type="gen" xlink:href="ON261802" xlink:type="simple">ON261802</ext-link></td><td rowspan="1" colspan="1">HBUMM05655</td><td rowspan="1" colspan="1">Dangchang, Gansu; coll. Liu, J.-M. and Zheng, W., 2006-X-2</td></tr><tr><td rowspan="1" colspan="1"><italic><tp:taxon-name><tp:taxon-name-part taxon-name-part-type="genus" reg="Cathaica">Cathaica</tp:taxon-name-part><tp:taxon-name-part taxon-name-part-type="species" reg="ochthephiloides">ochthephiloides</tp:taxon-name-part></tp:taxon-name></italic> Möllendorff, 1899</td><td rowspan="1" colspan="1"><ext-link xmlns:xlink="http://www.w3.org/1999/xlink" ext-link-type="gen" xlink:href="ON261715" xlink:type="simple">ON261715</ext-link>/<ext-link xmlns:xlink="http://www.w3.org/1999/xlink" ext-link-type="gen" xlink:href="ON261804" xlink:type="simple">ON261804</ext-link></td><td rowspan="1" colspan="1">HBUMM06560</td><td rowspan="1" colspan="1">Jiuzhaigouxian, Sichuan; coll. Wu, M., 2011-VIII-14</td></tr><tr><td rowspan="1" colspan="1"><italic><tp:taxon-name><tp:taxon-name-part taxon-name-part-type="genus" reg="Cathaica">Cathaica</tp:taxon-name-part><tp:taxon-name-part taxon-name-part-type="species" reg="pulveratricula">pulveratricula</tp:taxon-name-part></tp:taxon-name></italic> (Martens, 1882)</td><td rowspan="1" colspan="1"><ext-link xmlns:xlink="http://www.w3.org/1999/xlink" ext-link-type="gen" xlink:href="ON261716" xlink:type="simple">ON261716</ext-link>/<ext-link xmlns:xlink="http://www.w3.org/1999/xlink" ext-link-type="gen" xlink:href="ON261805" xlink:type="simple">ON261805</ext-link></td><td rowspan="1" colspan="1">HBUMM08208a</td><td rowspan="1" colspan="1">Dingxi, Gansu; coll. Shen, X.-F., 2017-VIII-4</td></tr><tr><td rowspan="1" colspan="4">
                        <bold><italic><tp:taxon-name><tp:taxon-name-part taxon-name-part-type="genus" reg="Karaftohelix">Karaftohelix</tp:taxon-name-part></tp:taxon-name></italic> Pilsbry, 1927</bold>
                      </td></tr><tr><td rowspan="1" colspan="1"><italic><tp:taxon-name><tp:taxon-name-part taxon-name-part-type="genus" reg="Karaftohelix">Karaftohelix</tp:taxon-name-part><tp:taxon-name-part taxon-name-part-type="species" reg="middendorffi">middendorffi</tp:taxon-name-part></tp:taxon-name></italic> (Gerstfeldt, 1859)</td><td rowspan="1" colspan="1"><ext-link xmlns:xlink="http://www.w3.org/1999/xlink" ext-link-type="gen" xlink:href="ON261698" xlink:type="simple">ON261698</ext-link>/<ext-link xmlns:xlink="http://www.w3.org/1999/xlink" ext-link-type="gen" xlink:href="ON261786" xlink:type="simple">ON261786</ext-link></td><td rowspan="1" colspan="1">HBUMM05933</td><td rowspan="1" colspan="1">forest between Vladivostok and Artion cities, Russia; coll. Sayenko, E.M., 2005-VI-26</td></tr><tr><td rowspan="1" colspan="4">
                        <bold><italic><tp:taxon-name><tp:taxon-name-part taxon-name-part-type="genus" reg="Helix">Helix</tp:taxon-name-part></tp:taxon-name></italic> Linnaeus, 1758</bold>
                      </td></tr><tr><td rowspan="1" colspan="1"><italic><tp:taxon-name><tp:taxon-name-part taxon-name-part-type="genus" reg="Helix">Helix</tp:taxon-name-part><tp:taxon-name-part taxon-name-part-type="species" reg="pomatia">pomatia</tp:taxon-name-part></tp:taxon-name></italic> Linnaeus, 1758</td><td rowspan="1" colspan="1"><ext-link xmlns:xlink="http://www.w3.org/1999/xlink" ext-link-type="gen" xlink:href="KR705016" xlink:type="simple">KR705016</ext-link>*/ <ext-link xmlns:xlink="http://www.w3.org/1999/xlink" ext-link-type="gen" xlink:href="KR705093" xlink:type="simple">KR705093</ext-link>*</td><td rowspan="1" colspan="1">/</td><td rowspan="1" colspan="1">Europe</td></tr><tr><td rowspan="1" colspan="4">
                        <bold><italic><tp:taxon-name><tp:taxon-name-part taxon-name-part-type="genus" reg="Laeocathaica">Laeocathaica</tp:taxon-name-part></tp:taxon-name></italic> Möllendorff, 1899</bold>
                      </td></tr><tr><td rowspan="2" colspan="1"><italic><tp:taxon-name><tp:taxon-name-part taxon-name-part-type="genus" reg="Laeocathaica">Laeocathaica</tp:taxon-name-part><tp:taxon-name-part taxon-name-part-type="species" reg="amdoana">amdoana</tp:taxon-name-part></tp:taxon-name></italic> Möllendorff, 1899</td><td rowspan="1" colspan="1"><ext-link xmlns:xlink="http://www.w3.org/1999/xlink" ext-link-type="gen" xlink:href="ON261746" xlink:type="simple">ON261746</ext-link>/<ext-link xmlns:xlink="http://www.w3.org/1999/xlink" ext-link-type="gen" xlink:href="ON261835" xlink:type="simple">ON261835</ext-link></td><td rowspan="1" colspan="1">HBUMM08432a1</td><td rowspan="2" colspan="1">See in the text</td></tr><tr><td rowspan="1" colspan="1"><ext-link xmlns:xlink="http://www.w3.org/1999/xlink" ext-link-type="gen" xlink:href="ON261741" xlink:type="simple">ON261741</ext-link>/<ext-link xmlns:xlink="http://www.w3.org/1999/xlink" ext-link-type="gen" xlink:href="ON261830" xlink:type="simple">ON261830</ext-link></td><td rowspan="1" colspan="1">HBUMM08432a2</td></tr><tr><td rowspan="4" colspan="1"><italic><tp:taxon-name><tp:taxon-name-part taxon-name-part-type="genus" reg="Laeocathaica">Laeocathaica</tp:taxon-name-part><tp:taxon-name-part taxon-name-part-type="species" reg="carinifera">carinifera</tp:taxon-name-part></tp:taxon-name></italic> (H. Adams, 1870)</td><td rowspan="1" colspan="1"><ext-link xmlns:xlink="http://www.w3.org/1999/xlink" ext-link-type="gen" xlink:href="ON261718" xlink:type="simple">ON261718</ext-link>/<ext-link xmlns:xlink="http://www.w3.org/1999/xlink" ext-link-type="gen" xlink:href="ON261807" xlink:type="simple">ON261807</ext-link></td><td rowspan="1" colspan="1">HBUMM05103_2</td><td rowspan="2" colspan="1">See in the text</td></tr><tr><td rowspan="1" colspan="1"><ext-link xmlns:xlink="http://www.w3.org/1999/xlink" ext-link-type="gen" xlink:href="ON261719" xlink:type="simple">ON261719</ext-link>/<ext-link xmlns:xlink="http://www.w3.org/1999/xlink" ext-link-type="gen" xlink:href="ON261808" xlink:type="simple">ON261808</ext-link></td><td rowspan="1" colspan="1">HBUMM05103_3</td></tr><tr><td rowspan="1" colspan="1"><ext-link xmlns:xlink="http://www.w3.org/1999/xlink" ext-link-type="gen" xlink:href="ON261720" xlink:type="simple">ON261720</ext-link>/<ext-link xmlns:xlink="http://www.w3.org/1999/xlink" ext-link-type="gen" xlink:href="ON261809" xlink:type="simple">ON261809</ext-link></td><td rowspan="1" colspan="1">HBUMM05131_2</td><td rowspan="2" colspan="1">See in the text</td></tr><tr><td rowspan="1" colspan="1"><ext-link xmlns:xlink="http://www.w3.org/1999/xlink" ext-link-type="gen" xlink:href="ON261721" xlink:type="simple">ON261721</ext-link>/<ext-link xmlns:xlink="http://www.w3.org/1999/xlink" ext-link-type="gen" xlink:href="ON261810" xlink:type="simple">ON261810</ext-link></td><td rowspan="1" colspan="1">HBUMM05131_3</td></tr><tr><td rowspan="5" colspan="1"><italic><tp:taxon-name><tp:taxon-name-part taxon-name-part-type="genus" reg="Laeocathaica">Laeocathaica</tp:taxon-name-part><tp:taxon-name-part taxon-name-part-type="species" reg="cheni">cheni</tp:taxon-name-part></tp:taxon-name></italic> Wu, sp. nov.</td><td rowspan="1" colspan="1"><ext-link xmlns:xlink="http://www.w3.org/1999/xlink" ext-link-type="gen" xlink:href="ON261727" xlink:type="simple">ON261727</ext-link>/<ext-link xmlns:xlink="http://www.w3.org/1999/xlink" ext-link-type="gen" xlink:href="ON261816" xlink:type="simple">ON261816</ext-link></td><td rowspan="1" colspan="1">HBUMM08368a</td><td rowspan="3" colspan="1">See in the text</td></tr><tr><td rowspan="1" colspan="1"><ext-link xmlns:xlink="http://www.w3.org/1999/xlink" ext-link-type="gen" xlink:href="ON261728" xlink:type="simple">ON261728</ext-link>/<ext-link xmlns:xlink="http://www.w3.org/1999/xlink" ext-link-type="gen" xlink:href="ON261817" xlink:type="simple">ON261817</ext-link></td><td rowspan="1" colspan="1">HBUMM08368a3</td></tr><tr><td rowspan="1" colspan="1"><ext-link xmlns:xlink="http://www.w3.org/1999/xlink" ext-link-type="gen" xlink:href="ON261729" xlink:type="simple">ON261729</ext-link>/<ext-link xmlns:xlink="http://www.w3.org/1999/xlink" ext-link-type="gen" xlink:href="ON261818" xlink:type="simple">ON261818</ext-link></td><td rowspan="1" colspan="1">HBUMM08368a4</td></tr><tr><td rowspan="1" colspan="1"><ext-link xmlns:xlink="http://www.w3.org/1999/xlink" ext-link-type="gen" xlink:href="ON261751" xlink:type="simple">ON261751</ext-link>/<ext-link xmlns:xlink="http://www.w3.org/1999/xlink" ext-link-type="gen" xlink:href="ON261840" xlink:type="simple">ON261840</ext-link></td><td rowspan="1" colspan="1">HBUMM08428a2</td><td rowspan="2" colspan="1">See in the text</td></tr><tr><td rowspan="1" colspan="1"><ext-link xmlns:xlink="http://www.w3.org/1999/xlink" ext-link-type="gen" xlink:href="ON261737" xlink:type="simple">ON261737</ext-link>/<ext-link xmlns:xlink="http://www.w3.org/1999/xlink" ext-link-type="gen" xlink:href="ON261826" xlink:type="simple">ON261826</ext-link></td><td rowspan="1" colspan="1">HBUMM08428a4</td></tr><tr><td rowspan="1" colspan="1"><italic><tp:taxon-name><tp:taxon-name-part taxon-name-part-type="genus" reg="Laeocathaica">Laeocathaica</tp:taxon-name-part><tp:taxon-name-part taxon-name-part-type="species" reg="distinguenda">distinguenda</tp:taxon-name-part></tp:taxon-name></italic> Möllendorff, 1899</td><td rowspan="1" colspan="1"><ext-link xmlns:xlink="http://www.w3.org/1999/xlink" ext-link-type="gen" xlink:href="ON261717" xlink:type="simple">ON261717</ext-link>/<ext-link xmlns:xlink="http://www.w3.org/1999/xlink" ext-link-type="gen" xlink:href="ON261806" xlink:type="simple">ON261806</ext-link></td><td rowspan="1" colspan="1">HBUMM05407_3</td><td rowspan="1" colspan="1">See in the text</td></tr><tr><td rowspan="3" colspan="1"><italic><tp:taxon-name><tp:taxon-name-part taxon-name-part-type="genus" reg="Laeocathaica">Laeocathaica</tp:taxon-name-part><tp:taxon-name-part taxon-name-part-type="species" reg="filippina">filippina</tp:taxon-name-part></tp:taxon-name></italic> (Heude, 1882)</td><td rowspan="1" colspan="1"><ext-link xmlns:xlink="http://www.w3.org/1999/xlink" ext-link-type="gen" xlink:href="ON261730" xlink:type="simple">ON261730</ext-link>/<ext-link xmlns:xlink="http://www.w3.org/1999/xlink" ext-link-type="gen" xlink:href="ON261819" xlink:type="simple">ON261819</ext-link></td><td rowspan="1" colspan="1">HBUMM01256b_2</td><td rowspan="2" colspan="1">See in the text</td></tr><tr><td rowspan="1" colspan="1"><ext-link xmlns:xlink="http://www.w3.org/1999/xlink" ext-link-type="gen" xlink:href="ON261731" xlink:type="simple">ON261731</ext-link>/<ext-link xmlns:xlink="http://www.w3.org/1999/xlink" ext-link-type="gen" xlink:href="ON261820" xlink:type="simple">ON261820</ext-link></td><td rowspan="1" colspan="1">HBUMM01256b_3</td></tr><tr><td rowspan="1" colspan="1"><ext-link xmlns:xlink="http://www.w3.org/1999/xlink" ext-link-type="gen" xlink:href="ON261732" xlink:type="simple">ON261732</ext-link>/<ext-link xmlns:xlink="http://www.w3.org/1999/xlink" ext-link-type="gen" xlink:href="ON261821" xlink:type="simple">ON261821</ext-link></td><td rowspan="1" colspan="1">HBUMM05097_2</td><td rowspan="1" colspan="1">See in the text</td></tr><tr><td rowspan="1" colspan="1"><italic><tp:taxon-name><tp:taxon-name-part taxon-name-part-type="genus" reg="Laeocathaica">Laeocathaica</tp:taxon-name-part><tp:taxon-name-part taxon-name-part-type="species" reg="odophora">odophora</tp:taxon-name-part></tp:taxon-name></italic> Möllendorff, 1899</td><td rowspan="1" colspan="1"><ext-link xmlns:xlink="http://www.w3.org/1999/xlink" ext-link-type="gen" xlink:href="ON261736" xlink:type="simple">ON261736</ext-link>/<ext-link xmlns:xlink="http://www.w3.org/1999/xlink" ext-link-type="gen" xlink:href="ON261825" xlink:type="simple">ON261825</ext-link></td><td rowspan="1" colspan="1">HBUMM08430a1</td><td rowspan="1" colspan="1">See in the text</td></tr><tr><td rowspan="1" colspan="1"><italic><tp:taxon-name><tp:taxon-name-part taxon-name-part-type="genus" reg="Laeocathaica">Laeocathaica</tp:taxon-name-part><tp:taxon-name-part taxon-name-part-type="species" reg="phaeomphala">phaeomphala</tp:taxon-name-part></tp:taxon-name></italic> Möllendorff, 1899</td><td rowspan="1" colspan="1"><ext-link xmlns:xlink="http://www.w3.org/1999/xlink" ext-link-type="gen" xlink:href="ON261742" xlink:type="simple">ON261742</ext-link>/<ext-link xmlns:xlink="http://www.w3.org/1999/xlink" ext-link-type="gen" xlink:href="ON261831" xlink:type="simple">ON261831</ext-link></td><td rowspan="1" colspan="1">HBUMM08424a2</td><td rowspan="1" colspan="1">See in the text</td></tr><tr><td rowspan="1" colspan="1"><italic><tp:taxon-name><tp:taxon-name-part taxon-name-part-type="genus" reg="Laeocathaica">Laeocathaica</tp:taxon-name-part><tp:taxon-name-part taxon-name-part-type="species" reg="polytyla">polytyla</tp:taxon-name-part></tp:taxon-name></italic> Möllendorff, 1899</td><td rowspan="1" colspan="1"><ext-link xmlns:xlink="http://www.w3.org/1999/xlink" ext-link-type="gen" xlink:href="ON261722" xlink:type="simple">ON261722</ext-link>/<ext-link xmlns:xlink="http://www.w3.org/1999/xlink" ext-link-type="gen" xlink:href="ON261811" xlink:type="simple">ON261811</ext-link></td><td rowspan="1" colspan="1">HBUMM05411_4</td><td rowspan="1" colspan="1">See in the text</td></tr><tr><td rowspan="3" colspan="1"><italic><tp:taxon-name><tp:taxon-name-part taxon-name-part-type="genus" reg="Laeocathaica">Laeocathaica</tp:taxon-name-part><tp:taxon-name-part taxon-name-part-type="species" reg="potanini">potanini</tp:taxon-name-part></tp:taxon-name></italic> Möllendorff, 1899</td><td rowspan="1" colspan="1"><ext-link xmlns:xlink="http://www.w3.org/1999/xlink" ext-link-type="gen" xlink:href="ON261723" xlink:type="simple">ON261723</ext-link>/<ext-link xmlns:xlink="http://www.w3.org/1999/xlink" ext-link-type="gen" xlink:href="ON261812" xlink:type="simple">ON261812</ext-link></td><td rowspan="1" colspan="1">HBUMM05409_2</td><td rowspan="3" colspan="1">See in the text</td></tr><tr><td rowspan="1" colspan="1"><ext-link xmlns:xlink="http://www.w3.org/1999/xlink" ext-link-type="gen" xlink:href="ON261724" xlink:type="simple">ON261724</ext-link>/<ext-link xmlns:xlink="http://www.w3.org/1999/xlink" ext-link-type="gen" xlink:href="ON261813" xlink:type="simple">ON261813</ext-link></td><td rowspan="1" colspan="1">HBUMM05409_3</td></tr><tr><td rowspan="1" colspan="1"><ext-link xmlns:xlink="http://www.w3.org/1999/xlink" ext-link-type="gen" xlink:href="ON261725" xlink:type="simple">ON261725</ext-link>/<ext-link xmlns:xlink="http://www.w3.org/1999/xlink" ext-link-type="gen" xlink:href="ON261814" xlink:type="simple">ON261814</ext-link></td><td rowspan="1" colspan="1">HBUMM05409_4</td></tr><tr><td rowspan="6" colspan="1"><italic><tp:taxon-name><tp:taxon-name-part taxon-name-part-type="genus" reg="Laeocathaica">Laeocathaica</tp:taxon-name-part><tp:taxon-name-part taxon-name-part-type="species" reg="prionotropis">prionotropis</tp:taxon-name-part></tp:taxon-name></italic> Möllendorff, 1899</td><td rowspan="1" colspan="1"><ext-link xmlns:xlink="http://www.w3.org/1999/xlink" ext-link-type="gen" xlink:href="ON261726" xlink:type="simple">ON261726</ext-link>/<ext-link xmlns:xlink="http://www.w3.org/1999/xlink" ext-link-type="gen" xlink:href="ON261815" xlink:type="simple">ON261815</ext-link></td><td rowspan="1" colspan="1">HBUMM05440_3</td><td rowspan="1" colspan="1">See in the text</td></tr><tr><td rowspan="1" colspan="1"><ext-link xmlns:xlink="http://www.w3.org/1999/xlink" ext-link-type="gen" xlink:href="ON261744" xlink:type="simple">ON261744</ext-link>/<ext-link xmlns:xlink="http://www.w3.org/1999/xlink" ext-link-type="gen" xlink:href="ON261833" xlink:type="simple">ON261833</ext-link></td><td rowspan="1" colspan="1">HBUMM08421a1</td><td rowspan="3" colspan="1">See in the text</td></tr><tr><td rowspan="1" colspan="1"><ext-link xmlns:xlink="http://www.w3.org/1999/xlink" ext-link-type="gen" xlink:href="ON261749" xlink:type="simple">ON261749</ext-link>/<ext-link xmlns:xlink="http://www.w3.org/1999/xlink" ext-link-type="gen" xlink:href="ON261838" xlink:type="simple">ON261838</ext-link></td><td rowspan="1" colspan="1">HBUMM08421a3</td></tr><tr><td rowspan="1" colspan="1"><ext-link xmlns:xlink="http://www.w3.org/1999/xlink" ext-link-type="gen" xlink:href="ON261748" xlink:type="simple">ON261748</ext-link>/<ext-link xmlns:xlink="http://www.w3.org/1999/xlink" ext-link-type="gen" xlink:href="ON261837" xlink:type="simple">ON261837</ext-link></td><td rowspan="1" colspan="1">HBUMM08421a4</td></tr><tr><td rowspan="1" colspan="1"><ext-link xmlns:xlink="http://www.w3.org/1999/xlink" ext-link-type="gen" xlink:href="ON261739" xlink:type="simple">ON261739</ext-link>/<ext-link xmlns:xlink="http://www.w3.org/1999/xlink" ext-link-type="gen" xlink:href="ON261828" xlink:type="simple">ON261828</ext-link></td><td rowspan="1" colspan="1">HBUMM08423a1</td><td rowspan="2" colspan="1">See in the text</td></tr><tr><td rowspan="1" colspan="1"><ext-link xmlns:xlink="http://www.w3.org/1999/xlink" ext-link-type="gen" xlink:href="ON261747" xlink:type="simple">ON261747</ext-link>/<ext-link xmlns:xlink="http://www.w3.org/1999/xlink" ext-link-type="gen" xlink:href="ON261836" xlink:type="simple">ON261836</ext-link></td><td rowspan="1" colspan="1">HBUMM08423a2</td></tr><tr><td rowspan="1" colspan="1"><italic><tp:taxon-name><tp:taxon-name-part taxon-name-part-type="genus" reg="Laeocathaica">Laeocathaica</tp:taxon-name-part><tp:taxon-name-part taxon-name-part-type="species" reg="qiminglii">qiminglii</tp:taxon-name-part></tp:taxon-name></italic> Wu, sp. nov.</td><td rowspan="1" colspan="1"><ext-link xmlns:xlink="http://www.w3.org/1999/xlink" ext-link-type="gen" xlink:href="ON261740" xlink:type="simple">ON261740</ext-link>/<ext-link xmlns:xlink="http://www.w3.org/1999/xlink" ext-link-type="gen" xlink:href="ON261829" xlink:type="simple">ON261829</ext-link></td><td rowspan="1" colspan="1">HBUMM08422a1</td><td rowspan="1" colspan="1">See in the text</td></tr><tr><td rowspan="3" colspan="1"><italic><tp:taxon-name><tp:taxon-name-part taxon-name-part-type="genus" reg="Laeocathaica">Laeocathaica</tp:taxon-name-part><tp:taxon-name-part taxon-name-part-type="species" reg="stenochone">stenochone</tp:taxon-name-part></tp:taxon-name></italic> Möllendorff, 1899</td><td rowspan="1" colspan="1"><ext-link xmlns:xlink="http://www.w3.org/1999/xlink" ext-link-type="gen" xlink:href="ON261743" xlink:type="simple">ON261743</ext-link>/<ext-link xmlns:xlink="http://www.w3.org/1999/xlink" ext-link-type="gen" xlink:href="ON261832" xlink:type="simple">ON261832</ext-link></td><td rowspan="1" colspan="1">HBUMM08431a1</td><td rowspan="3" colspan="1">See in the text</td></tr><tr><td rowspan="1" colspan="1"><ext-link xmlns:xlink="http://www.w3.org/1999/xlink" ext-link-type="gen" xlink:href="ON261738" xlink:type="simple">ON261738</ext-link>/<ext-link xmlns:xlink="http://www.w3.org/1999/xlink" ext-link-type="gen" xlink:href="ON261827" xlink:type="simple">ON261827</ext-link></td><td rowspan="1" colspan="1">HBUMM08431a2</td></tr><tr><td rowspan="1" colspan="1"><ext-link xmlns:xlink="http://www.w3.org/1999/xlink" ext-link-type="gen" xlink:href="ON261750" xlink:type="simple">ON261750</ext-link>/<ext-link xmlns:xlink="http://www.w3.org/1999/xlink" ext-link-type="gen" xlink:href="ON261839" xlink:type="simple">ON261839</ext-link></td><td rowspan="1" colspan="1">HBUMM08431a3</td></tr><tr><td rowspan="4" colspan="1"><italic><tp:taxon-name><tp:taxon-name-part taxon-name-part-type="genus" reg="Laeocathaica">Laeocathaica</tp:taxon-name-part><tp:taxon-name-part taxon-name-part-type="species" reg="tropidorhaphe">tropidorhaphe</tp:taxon-name-part></tp:taxon-name></italic> Möllendorff, 1899</td><td rowspan="1" colspan="1"><ext-link xmlns:xlink="http://www.w3.org/1999/xlink" ext-link-type="gen" xlink:href="ON261733" xlink:type="simple">ON261733</ext-link>/<ext-link xmlns:xlink="http://www.w3.org/1999/xlink" ext-link-type="gen" xlink:href="ON261822" xlink:type="simple">ON261822</ext-link></td><td rowspan="1" colspan="1">HBUMM05688</td><td rowspan="1" colspan="1">See in the text</td></tr><tr><td rowspan="1" colspan="1"><ext-link xmlns:xlink="http://www.w3.org/1999/xlink" ext-link-type="gen" xlink:href="ON261735" xlink:type="simple">ON261735</ext-link>/<ext-link xmlns:xlink="http://www.w3.org/1999/xlink" ext-link-type="gen" xlink:href="ON261824" xlink:type="simple">ON261824</ext-link></td><td rowspan="1" colspan="1">HBUMM05617</td><td rowspan="1" colspan="1">See in the text</td></tr><tr><td rowspan="1" colspan="1"><ext-link xmlns:xlink="http://www.w3.org/1999/xlink" ext-link-type="gen" xlink:href="ON261734" xlink:type="simple">ON261734</ext-link>/<ext-link xmlns:xlink="http://www.w3.org/1999/xlink" ext-link-type="gen" xlink:href="ON261823" xlink:type="simple">ON261823</ext-link></td><td rowspan="1" colspan="1">HBUMM05716</td><td rowspan="1" colspan="1">See in the text</td></tr><tr><td rowspan="1" colspan="1"><ext-link xmlns:xlink="http://www.w3.org/1999/xlink" ext-link-type="gen" xlink:href="ON261745" xlink:type="simple">ON261745</ext-link>/<ext-link xmlns:xlink="http://www.w3.org/1999/xlink" ext-link-type="gen" xlink:href="ON261834" xlink:type="simple">ON261834</ext-link></td><td rowspan="1" colspan="1">HBUMM08425a1</td><td rowspan="1" colspan="1">See in the text</td></tr><tr><td rowspan="1" colspan="4">
                        <bold><italic><tp:taxon-name><tp:taxon-name-part taxon-name-part-type="genus" reg="Metodontia">Metodontia</tp:taxon-name-part></tp:taxon-name></italic> Möllendorff, 1886</bold>
                      </td></tr><tr><td rowspan="3" colspan="1"><italic><tp:taxon-name><tp:taxon-name-part taxon-name-part-type="genus" reg="Metodontia">Metodontia</tp:taxon-name-part><tp:taxon-name-part taxon-name-part-type="species" reg="houaiensis">houaiensis</tp:taxon-name-part></tp:taxon-name></italic> (Crosse, 1882)</td><td rowspan="1" colspan="1"><ext-link xmlns:xlink="http://www.w3.org/1999/xlink" ext-link-type="gen" xlink:href="ON261752" xlink:type="simple">ON261752</ext-link>/<ext-link xmlns:xlink="http://www.w3.org/1999/xlink" ext-link-type="gen" xlink:href="ON261841" xlink:type="simple">ON261841</ext-link></td><td rowspan="1" colspan="1">HBUMM05164_2</td><td rowspan="3" colspan="1">Quyang [曲阳], Hebei; coll. Wu, M., Wu, Q., 2006-V-4</td></tr><tr><td rowspan="1" colspan="1"><ext-link xmlns:xlink="http://www.w3.org/1999/xlink" ext-link-type="gen" xlink:href="ON261753" xlink:type="simple">ON261753</ext-link>/<ext-link xmlns:xlink="http://www.w3.org/1999/xlink" ext-link-type="gen" xlink:href="ON261842" xlink:type="simple">ON261842</ext-link></td><td rowspan="1" colspan="1">HBUMM05164_3</td></tr><tr><td rowspan="1" colspan="1"><ext-link xmlns:xlink="http://www.w3.org/1999/xlink" ext-link-type="gen" xlink:href="ON261754" xlink:type="simple">ON261754</ext-link>/<ext-link xmlns:xlink="http://www.w3.org/1999/xlink" ext-link-type="gen" xlink:href="ON261843" xlink:type="simple">ON261843</ext-link></td><td rowspan="1" colspan="1">HBUMM05164_4</td></tr><tr><td rowspan="1" colspan="4">
                        <bold><italic><tp:taxon-name><tp:taxon-name-part taxon-name-part-type="genus" reg="Nesiohelix">Nesiohelix</tp:taxon-name-part></tp:taxon-name></italic> Kuroda &amp; Emura, 1943</bold>
                      </td></tr><tr><td rowspan="1" colspan="1"><italic><tp:taxon-name><tp:taxon-name-part taxon-name-part-type="genus" reg="Nesiohelix">Nesiohelix</tp:taxon-name-part><tp:taxon-name-part taxon-name-part-type="species" reg="moreletiana">moreletiana</tp:taxon-name-part></tp:taxon-name></italic> (Heude, 1882)</td><td rowspan="1" colspan="1"><ext-link xmlns:xlink="http://www.w3.org/1999/xlink" ext-link-type="gen" xlink:href="MW810080" xlink:type="simple">MW810080</ext-link>*/<ext-link xmlns:xlink="http://www.w3.org/1999/xlink" ext-link-type="gen" xlink:href="ON261844" xlink:type="simple">ON261844</ext-link></td><td rowspan="1" colspan="1">HBUMM06796</td><td rowspan="1" colspan="1">Hangzhou [杭州], Zhejiang; coll. Wu, M., Xu, Q., 2012-V-21</td></tr><tr><td rowspan="1" colspan="4">
                        <bold><italic><tp:taxon-name><tp:taxon-name-part taxon-name-part-type="genus" reg="Plectotropis">Plectotropis</tp:taxon-name-part></tp:taxon-name></italic> E. von Martens, 1860</bold>
                      </td></tr><tr><td rowspan="2" colspan="1"><italic><tp:taxon-name><tp:taxon-name-part taxon-name-part-type="genus" reg="Plectotropis">Plectotropis</tp:taxon-name-part><tp:taxon-name-part taxon-name-part-type="species" reg="sterilis">sterilis</tp:taxon-name-part></tp:taxon-name></italic> (Heude, 1890)</td><td rowspan="1" colspan="1"><ext-link xmlns:xlink="http://www.w3.org/1999/xlink" ext-link-type="gen" xlink:href="ON261755" xlink:type="simple">ON261755</ext-link>/<ext-link xmlns:xlink="http://www.w3.org/1999/xlink" ext-link-type="gen" xlink:href="ON261845" xlink:type="simple">ON261845</ext-link></td><td rowspan="1" colspan="1">HBUMM04909_2</td><td rowspan="2" colspan="1">Badong, Hubei; coll. Wu, M., Wu, Q., Qi, G., 2004-VII-31</td></tr><tr><td rowspan="1" colspan="1"><ext-link xmlns:xlink="http://www.w3.org/1999/xlink" ext-link-type="gen" xlink:href="ON261756" xlink:type="simple">ON261756</ext-link>/<ext-link xmlns:xlink="http://www.w3.org/1999/xlink" ext-link-type="gen" xlink:href="ON261846" xlink:type="simple">ON261846</ext-link></td><td rowspan="1" colspan="1">HBUMM04909_3</td></tr><tr><td rowspan="1" colspan="4">
                        <bold><italic><tp:taxon-name><tp:taxon-name-part taxon-name-part-type="genus" reg="Pseudiberus">Pseudiberus</tp:taxon-name-part></tp:taxon-name></italic> Ancey, 1887</bold>
                      </td></tr><tr><td rowspan="1" colspan="1"><italic><tp:taxon-name><tp:taxon-name-part taxon-name-part-type="genus" reg="Pseudiberus">Pseudiberus</tp:taxon-name-part><tp:taxon-name-part taxon-name-part-type="species" reg="strophostoma">strophostoma</tp:taxon-name-part></tp:taxon-name></italic> (Möllendorff, 1899)</td><td rowspan="1" colspan="1"><ext-link xmlns:xlink="http://www.w3.org/1999/xlink" ext-link-type="gen" xlink:href="ON261757" xlink:type="simple">ON261757</ext-link>/<ext-link xmlns:xlink="http://www.w3.org/1999/xlink" ext-link-type="gen" xlink:href="ON261847" xlink:type="simple">ON261847</ext-link></td><td rowspan="1" colspan="1">HBUMM06586b</td><td rowspan="1" colspan="1">Jiuzhaigouxian, Sichuan; coll. Wu, M., 2011-VIII-14</td></tr><tr><td rowspan="1" colspan="4">
                        <bold><italic><tp:taxon-name><tp:taxon-name-part taxon-name-part-type="genus" reg="Pseudobuliminus">Pseudobuliminus</tp:taxon-name-part></tp:taxon-name></italic> Gredler, 1886</bold>
                      </td></tr><tr><td rowspan="1" colspan="1"><italic><tp:taxon-name><tp:taxon-name-part taxon-name-part-type="genus" reg="Pseudobuliminus">Pseudobuliminus</tp:taxon-name-part><tp:taxon-name-part taxon-name-part-type="species" reg="piligerus">piligerus</tp:taxon-name-part></tp:taxon-name></italic> (Möllendorff, 1899)</td><td rowspan="1" colspan="1"><ext-link xmlns:xlink="http://www.w3.org/1999/xlink" ext-link-type="gen" xlink:href="ON261760" xlink:type="simple">ON261760</ext-link>/<ext-link xmlns:xlink="http://www.w3.org/1999/xlink" ext-link-type="gen" xlink:href="ON261850" xlink:type="simple">ON261850</ext-link></td><td rowspan="1" colspan="1">HBUMM05412_2</td><td rowspan="1" colspan="1">Wenxian, Gansu; coll. Wu, M., 2006-IX-27</td></tr><tr><td rowspan="1" colspan="1"><italic><tp:taxon-name><tp:taxon-name-part taxon-name-part-type="genus" reg="Pseudobuliminus">Pseudobuliminus</tp:taxon-name-part><tp:taxon-name-part taxon-name-part-type="species" reg="subcylindricus">subcylindricus</tp:taxon-name-part></tp:taxon-name></italic> (Möllendorff, 1899)</td><td rowspan="1" colspan="1"><ext-link xmlns:xlink="http://www.w3.org/1999/xlink" ext-link-type="gen" xlink:href="ON261761" xlink:type="simple">ON261761</ext-link>/<ext-link xmlns:xlink="http://www.w3.org/1999/xlink" ext-link-type="gen" xlink:href="ON261851" xlink:type="simple">ON261851</ext-link></td><td rowspan="1" colspan="1">HBUMM06720</td><td rowspan="1" colspan="1">Jiuzhaigouxian, Sichuan; coll. Wu, M., 2011-VIII-12</td></tr><tr><td rowspan="1" colspan="4">
                        <bold><italic><tp:taxon-name><tp:taxon-name-part taxon-name-part-type="genus" reg="Satsuma">Satsuma</tp:taxon-name-part></tp:taxon-name></italic> A. Adams, 1868</bold>
                      </td></tr><tr><td rowspan="2" colspan="1"><italic><tp:taxon-name><tp:taxon-name-part taxon-name-part-type="genus" reg="Satsuma">Satsuma</tp:taxon-name-part><tp:taxon-name-part taxon-name-part-type="species" reg="guandi">guandi</tp:taxon-name-part></tp:taxon-name></italic> Zhang, Zhu &amp; Lyu, 2020</td><td rowspan="1" colspan="1"><ext-link xmlns:xlink="http://www.w3.org/1999/xlink" ext-link-type="gen" xlink:href="MW804648" xlink:type="simple">MW804648</ext-link>*/<ext-link xmlns:xlink="http://www.w3.org/1999/xlink" ext-link-type="gen" xlink:href="ON261852" xlink:type="simple">ON261852</ext-link></td><td rowspan="1" colspan="1">HBUMM08239a_1</td><td rowspan="2" colspan="1">Shaoguan [韶关], Guangdong; coll. Yu, Di [余迪]</td></tr><tr><td rowspan="1" colspan="1"><ext-link xmlns:xlink="http://www.w3.org/1999/xlink" ext-link-type="gen" xlink:href="MW804647" xlink:type="simple">MW804647</ext-link>*/<ext-link xmlns:xlink="http://www.w3.org/1999/xlink" ext-link-type="gen" xlink:href="ON261853" xlink:type="simple">ON261853</ext-link></td><td rowspan="1" colspan="1">HBUMM08239a_2</td></tr><tr><td rowspan="1" colspan="4">
                        <bold><italic><tp:taxon-name><tp:taxon-name-part taxon-name-part-type="genus" reg="Stilpnodiscus">Stilpnodiscus</tp:taxon-name-part></tp:taxon-name></italic> Möllendorff, 1899</bold>
                      </td></tr><tr><td rowspan="1" colspan="1"><italic><tp:taxon-name><tp:taxon-name-part taxon-name-part-type="genus" reg="Stilpnodiscus">Stilpnodiscus</tp:taxon-name-part><tp:taxon-name-part taxon-name-part-type="species" reg="entochilus">entochilus</tp:taxon-name-part></tp:taxon-name></italic> Möllendorff, 1899</td><td rowspan="1" colspan="1"><ext-link xmlns:xlink="http://www.w3.org/1999/xlink" ext-link-type="gen" xlink:href="ON261762" xlink:type="simple">ON261762</ext-link>/<ext-link xmlns:xlink="http://www.w3.org/1999/xlink" ext-link-type="gen" xlink:href="ON261854" xlink:type="simple">ON261854</ext-link></td><td rowspan="1" colspan="1">HBUMM05451</td><td rowspan="1" colspan="1">Wenxian, Gansu; coll. Wu, M., 2006-IX-27</td></tr><tr><td rowspan="1" colspan="1"><italic><tp:taxon-name><tp:taxon-name-part taxon-name-part-type="genus" reg="Stilpnodiscus">Stilpnodiscus</tp:taxon-name-part><tp:taxon-name-part taxon-name-part-type="species" reg="moellendorffi">moellendorffi</tp:taxon-name-part></tp:taxon-name></italic> Wu, 2001</td><td rowspan="1" colspan="1"><ext-link xmlns:xlink="http://www.w3.org/1999/xlink" ext-link-type="gen" xlink:href="ON261763" xlink:type="simple">ON261763</ext-link>/<ext-link xmlns:xlink="http://www.w3.org/1999/xlink" ext-link-type="gen" xlink:href="ON261855" xlink:type="simple">ON261855</ext-link></td><td rowspan="1" colspan="1">HBUMM05439_2</td><td rowspan="1" colspan="1">Wenxian, Gansu; coll. Wu, M., 2006-IX-27</td></tr><tr><td rowspan="1" colspan="1"><italic><tp:taxon-name><tp:taxon-name-part taxon-name-part-type="genus" reg="Stilpnodiscus">Stilpnodiscus</tp:taxon-name-part></tp:taxon-name></italic> sp.</td><td rowspan="1" colspan="1"><ext-link xmlns:xlink="http://www.w3.org/1999/xlink" ext-link-type="gen" xlink:href="ON261764" xlink:type="simple">ON261764</ext-link>/<ext-link xmlns:xlink="http://www.w3.org/1999/xlink" ext-link-type="gen" xlink:href="ON261856" xlink:type="simple">ON261856</ext-link></td><td rowspan="1" colspan="1">HBUMM05491c_2</td><td rowspan="1" colspan="1">Wenxian, Gansu; coll. Wu, M., 2006-IX-28</td></tr><tr><td rowspan="1" colspan="1"><italic><tp:taxon-name><tp:taxon-name-part taxon-name-part-type="genus" reg="Stilpnodiscus">Stilpnodiscus</tp:taxon-name-part><tp:taxon-name-part taxon-name-part-type="species" reg="vernicinus">vernicinus</tp:taxon-name-part></tp:taxon-name></italic> Möllendorff, 1899</td><td rowspan="1" colspan="1"><ext-link xmlns:xlink="http://www.w3.org/1999/xlink" ext-link-type="gen" xlink:href="ON261765" xlink:type="simple">ON261765</ext-link>/<ext-link xmlns:xlink="http://www.w3.org/1999/xlink" ext-link-type="gen" xlink:href="ON261857" xlink:type="simple">ON261857</ext-link></td><td rowspan="1" colspan="1">HBUMM05528</td><td rowspan="1" colspan="1">Wenxian, Gansu; coll. Wu, M., 2006-IX-29</td></tr><tr><td rowspan="1" colspan="4">
                        <bold><italic><tp:taxon-name><tp:taxon-name-part taxon-name-part-type="genus" reg="Traumatophora">Traumatophora</tp:taxon-name-part></tp:taxon-name></italic> Ancey, 1887</bold>
                      </td></tr><tr><td rowspan="1" colspan="1"><italic><tp:taxon-name><tp:taxon-name-part taxon-name-part-type="genus" reg="Traumatophora">Traumatophora</tp:taxon-name-part><tp:taxon-name-part taxon-name-part-type="species" reg="triscalpta">triscalpta</tp:taxon-name-part></tp:taxon-name></italic> (E. von Martens, 1875)</td><td rowspan="1" colspan="1"><ext-link xmlns:xlink="http://www.w3.org/1999/xlink" ext-link-type="gen" xlink:href="ON261766" xlink:type="simple">ON261766</ext-link>/<ext-link xmlns:xlink="http://www.w3.org/1999/xlink" ext-link-type="gen" xlink:href="ON261858" xlink:type="simple">ON261858</ext-link></td><td rowspan="1" colspan="1">HBUMM08302a</td><td rowspan="1" colspan="1">Wuhan, Hubei; coll. Chen, Zhe-Yu [陈哲宇], 2019-III-20</td></tr><tr><td rowspan="1" colspan="4">
                        <bold><italic><tp:taxon-name><tp:taxon-name-part taxon-name-part-type="genus" reg="Trichobradybaena">Trichobradybaena</tp:taxon-name-part></tp:taxon-name></italic> Wu &amp; Guo, 2003</bold>
                      </td></tr><tr><td rowspan="7" colspan="1"><italic><tp:taxon-name><tp:taxon-name-part taxon-name-part-type="genus" reg="Trichobradybaena">Trichobradybaena</tp:taxon-name-part><tp:taxon-name-part taxon-name-part-type="species" reg="submissa">submissa</tp:taxon-name-part></tp:taxon-name></italic> (Deshayes, 1874)</td><td rowspan="1" colspan="1"><ext-link xmlns:xlink="http://www.w3.org/1999/xlink" ext-link-type="gen" xlink:href="ON261767" xlink:type="simple">ON261767</ext-link>/<ext-link xmlns:xlink="http://www.w3.org/1999/xlink" ext-link-type="gen" xlink:href="ON261859" xlink:type="simple">ON261859</ext-link></td><td rowspan="1" colspan="1">HBUMM01221_3</td><td rowspan="1" colspan="1">Meitan, Guizhou; coll. Wu, M., 2003-VIII-2</td></tr><tr><td rowspan="1" colspan="1"><ext-link xmlns:xlink="http://www.w3.org/1999/xlink" ext-link-type="gen" xlink:href="ON261768" xlink:type="simple">ON261768</ext-link>/<ext-link xmlns:xlink="http://www.w3.org/1999/xlink" ext-link-type="gen" xlink:href="ON261860" xlink:type="simple">ON261860</ext-link></td><td rowspan="1" colspan="1">HBUMM04904_2</td><td rowspan="2" colspan="1">Badong, Hubei; coll. Wu, M., 2004-VIII</td></tr><tr><td rowspan="1" colspan="1"><ext-link xmlns:xlink="http://www.w3.org/1999/xlink" ext-link-type="gen" xlink:href="ON261769" xlink:type="simple">ON261769</ext-link>/<ext-link xmlns:xlink="http://www.w3.org/1999/xlink" ext-link-type="gen" xlink:href="ON261861" xlink:type="simple">ON261861</ext-link></td><td rowspan="1" colspan="1">HBUMM04904_3</td></tr><tr><td rowspan="1" colspan="1"><ext-link xmlns:xlink="http://www.w3.org/1999/xlink" ext-link-type="gen" xlink:href="ON261770" xlink:type="simple">ON261770</ext-link>/<ext-link xmlns:xlink="http://www.w3.org/1999/xlink" ext-link-type="gen" xlink:href="ON261862" xlink:type="simple">ON261862</ext-link></td><td rowspan="1" colspan="1">HBUMM05095_2</td><td rowspan="2" colspan="1">Zigui, Hubei; coll. Wu, M., 2004-VIII-2</td></tr><tr><td rowspan="1" colspan="1"><ext-link xmlns:xlink="http://www.w3.org/1999/xlink" ext-link-type="gen" xlink:href="ON261771" xlink:type="simple">ON261771</ext-link>/<ext-link xmlns:xlink="http://www.w3.org/1999/xlink" ext-link-type="gen" xlink:href="ON261863" xlink:type="simple">ON261863</ext-link></td><td rowspan="1" colspan="1">HBUMM05095_3</td></tr><tr><td rowspan="1" colspan="1"><ext-link xmlns:xlink="http://www.w3.org/1999/xlink" ext-link-type="gen" xlink:href="ON261772" xlink:type="simple">ON261772</ext-link>/<ext-link xmlns:xlink="http://www.w3.org/1999/xlink" ext-link-type="gen" xlink:href="ON261864" xlink:type="simple">ON261864</ext-link></td><td rowspan="1" colspan="1">HBUMM05123_2</td><td rowspan="1" colspan="1">Fengjie, Chongqing; coll. Wu, M., 2004-VII-18</td></tr><tr><td rowspan="1" colspan="1"><ext-link xmlns:xlink="http://www.w3.org/1999/xlink" ext-link-type="gen" xlink:href="ON261773" xlink:type="simple">ON261773</ext-link>/<ext-link xmlns:xlink="http://www.w3.org/1999/xlink" ext-link-type="gen" xlink:href="ON261865" xlink:type="simple">ON261865</ext-link></td><td rowspan="1" colspan="1">HBUMM05132_2</td><td rowspan="1" colspan="1">Wuxi, Chongqing; coll. Wu, M., 2004-VII-22</td></tr></tbody></table></table-wrap><fig id="F45" position="float" orientation="portrait"><object-id xmlns:xlink="http://www.w3.org/1999/xlink" content-type="doi" xlink:type="simple">10.3897/zookeys.1154.86237.figure45</object-id><object-id xmlns:xlink="http://www.w3.org/1999/xlink" content-type="arpha" xlink:type="simple">D11C797B-6A8C-56FB-8B49-9FD63E4AC017</object-id><label>Figure 45.</label><caption><p>SEM micrographs <bold>A, B</bold><italic><tp:taxon-name><tp:taxon-name-part taxon-name-part-type="genus" reg="Laeocathaica">Laeocathaica</tp:taxon-name-part><tp:taxon-name-part taxon-name-part-type="species" reg="potanini">potanini</tp:taxon-name-part></tp:taxon-name></italic> Möllendorff, 1899, HBUMM00633 <bold>A</bold> protoconch <bold>B</bold> teleoconch <bold>C, D</bold><italic><tp:taxon-name><tp:taxon-name-part taxon-name-part-type="genus" reg="Laeocathaica">L.</tp:taxon-name-part><tp:taxon-name-part taxon-name-part-type="species" reg="dityla">dityla</tp:taxon-name-part></tp:taxon-name></italic> Möllendorff, 1899, HBUMM00698 <bold>C</bold> protoconch <bold>D</bold> teleoconch <bold>E, F</bold><italic><tp:taxon-name><tp:taxon-name-part taxon-name-part-type="genus" reg="Laeocathaica">L.</tp:taxon-name-part><tp:taxon-name-part taxon-name-part-type="species" reg="qingchuanensis">qingchuanensis</tp:taxon-name-part></tp:taxon-name></italic> Wu, sp. nov., HBUMM01179a-spec.6, paratype <bold>E</bold> protoconch <bold>F</bold> teleoconch <bold>G, H</bold><italic><tp:taxon-name><tp:taxon-name-part taxon-name-part-type="genus" reg="Laeocathaica">L.</tp:taxon-name-part><tp:taxon-name-part taxon-name-part-type="species" reg="christinae">christinae</tp:taxon-name-part></tp:taxon-name></italic> (H. Adams, 1870), HBUMM01251a <bold>G</bold> protoconch <bold>H</bold> teleoconch <bold>I, J</bold><italic><tp:taxon-name><tp:taxon-name-part taxon-name-part-type="genus" reg="Laeocathaica">L.</tp:taxon-name-part><tp:taxon-name-part taxon-name-part-type="species" reg="carinifera">carinifera</tp:taxon-name-part></tp:taxon-name></italic> (H. Adams, 1870), HBUMM04162 <bold>I</bold> protoconch <bold>J</bold> teleoconch <bold>K, L</bold><italic><tp:taxon-name><tp:taxon-name-part taxon-name-part-type="genus" reg="Laeocathaica">L.</tp:taxon-name-part><tp:taxon-name-part taxon-name-part-type="species" reg="polytyla">polytyla</tp:taxon-name-part></tp:taxon-name></italic> Möllendorff, 1899, HBUMM05437 <bold>K</bold> protoconch <bold>L</bold> teleoconch.</p></caption><graphic xmlns:xlink="http://www.w3.org/1999/xlink" xlink:href="zookeys-1154-049_article-86237__-g045.jpg" position="float" orientation="portrait" xlink:type="simple" id="oo_827388.jpg"><uri content-type="original_file" xlink:type="simple">https://binary.pensoft.net/fig/827388</uri></graphic></fig></tp:treatment-sec><ref-list><ref id="B46"><mixed-citation xmlns:xlink="http://www.w3.org/1999/xlink" xlink:type="simple"><person-group><name name-style="western"><surname>Páll-Gergely</surname><given-names>B</given-names></name><name name-style="western"><surname>Hunyadi</surname><given-names>A</given-names></name><name name-style="western"><surname>Meng</surname><given-names>K</given-names></name><name name-style="western"><surname>Fekete</surname><given-names>J</given-names></name></person-group> (<year>2022</year>) <article-title>A review of the genus <italic><tp:taxon-name><tp:taxon-name-part taxon-name-part-type="genus">Laeocathaica</tp:taxon-name-part></tp:taxon-name></italic> Möllendorff, 1899 (<tp:taxon-name><tp:taxon-name-part taxon-name-part-type="class">Gastropoda</tp:taxon-name-part></tp:taxon-name>, <tp:taxon-name><tp:taxon-name-part taxon-name-part-type="infraclass">Pulmonata</tp:taxon-name-part></tp:taxon-name>, <tp:taxon-name><tp:taxon-name-part taxon-name-part-type="family">Camaenidae</tp:taxon-name-part></tp:taxon-name>).</article-title><source>ZooKeys</source><volume>1086</volume>: <fpage>33</fpage>–<lpage>76</lpage>. <ext-link xlink:type="simple" ext-link-type="doi" xlink:href="10.3897/zookeys.1086.77408">https://doi.org/10.3897/zookeys.1086.77408</ext-link></mixed-citation></ref><ref id="B61"><mixed-citation xmlns:xlink="http://www.w3.org/1999/xlink" xlink:type="simple"><person-group><name name-style="western"><surname>Wade</surname><given-names>CM</given-names></name><name name-style="western"><surname>Mordan</surname><given-names>PB</given-names></name><name name-style="western"><surname>Clarke</surname><given-names>B</given-names></name></person-group> (<year>2001</year>) <article-title>A phylogeny of the land snails (<tp:taxon-name><tp:taxon-name-part taxon-name-part-type="class">Gastropoda</tp:taxon-name-part></tp:taxon-name>: <tp:taxon-name><tp:taxon-name-part taxon-name-part-type="infraclass">Pulmonata</tp:taxon-name-part></tp:taxon-name>). Proceedings.</article-title><source>Biological Sciences</source><volume>268</volume>(<issue>1465</issue>): <fpage>413</fpage>–<lpage>422</lpage>. <ext-link xlink:type="simple" ext-link-type="doi" xlink:href="10.1098/rspb.2000.1372">https://doi.org/10.1098/rspb.2000.1372</ext-link></mixed-citation></ref><ref id="B63"><mixed-citation xmlns:xlink="http://www.w3.org/1999/xlink" xlink:type="simple"><person-group><name name-style="western"><surname>Wiegmann</surname><given-names>F</given-names></name></person-group> (<year>1900</year>) <article-title>Binnen-Mollusken aus Westchina und Centralasien. Annuaire du Musee Zoologique de l’Academie Imperiale des St.</article-title><source>-Petersburg</source><volume>5</volume>: <fpage>1</fpage>–<lpage>186</lpage>. [pls. 1–4.]</mixed-citation></ref><ref id="B16"><mixed-citation xmlns:xlink="http://www.w3.org/1999/xlink" xlink:type="simple"><person-group><name name-style="western"><surname>Gude</surname><given-names>GK</given-names></name></person-group> (<year>1902</year>) <article-title>A Classified list of the helicoid land shells of Asia.</article-title><source>Journal of Malacology</source><volume>9</volume>: <fpage>1</fpage>–<lpage>11</lpage>.</mixed-citation></ref><ref id="B80"><mixed-citation xmlns:xlink="http://www.w3.org/1999/xlink" xlink:type="simple"><person-group><name name-style="western"><surname>Yen</surname><given-names>TC</given-names></name></person-group> (<year>1939</year>) <article-title>Die chinesischen Land- und süsswasser-Gastropoden des Natur-Museums Senckenberg.</article-title><source>Abhandlungen der Senckenbergischen Naturforschenden Gesellschaft</source><volume>444</volume>: <fpage>1</fpage>–<lpage>234</lpage>. [16 pls.]</mixed-citation></ref><ref id="B81"><mixed-citation xmlns:xlink="http://www.w3.org/1999/xlink" xlink:type="simple"><person-group><name name-style="western"><surname>Yen</surname><given-names>TC</given-names></name></person-group> (<year>1942</year>) <article-title>A Review of Chinese Gastropods in the British Museum.</article-title><source>Proceedings of the Malacological Society of London</source><volume>24</volume>: <fpage>170</fpage>–<lpage>288</lpage>. [pl. 11–28.]</mixed-citation></ref><ref id="B8"><mixed-citation xmlns:xlink="http://www.w3.org/1999/xlink" xlink:type="simple"><person-group><name name-style="western"><surname>Chen</surname><given-names>D-N</given-names></name><name name-style="western"><surname>Zhang</surname><given-names>G-Q</given-names></name></person-group> (<year>2004</year>) <source>Fauna Sinica, Invertebrata (Vol. 37). <tp:taxon-name><tp:taxon-name-part taxon-name-part-type="phylum">Mollusca</tp:taxon-name-part></tp:taxon-name>, <tp:taxon-name><tp:taxon-name-part taxon-name-part-type="class">Gastropoda</tp:taxon-name-part></tp:taxon-name>, <tp:taxon-name><tp:taxon-name-part taxon-name-part-type="order">Stylommatophora</tp:taxon-name-part></tp:taxon-name>, <tp:taxon-name><tp:taxon-name-part taxon-name-part-type="family">Bradybaenidae</tp:taxon-name-part></tp:taxon-name>.</source><publisher-name>Science Press</publisher-name>, <publisher-loc>Beijing</publisher-loc>, <size units="page">470 pp</size>. [8 plates] [In Chinese with English abstract]</mixed-citation></ref><ref id="B59"><mixed-citation xmlns:xlink="http://www.w3.org/1999/xlink" xlink:type="simple"><person-group><name name-style="western"><surname>Sturany</surname><given-names>R</given-names></name></person-group> (<year>1900</year>) <article-title>Obrutschew‘s Mollusken-Ausbeute aus Hochasien.</article-title><source>Denkschriften der Akademie der Wissenschaften in Wien, Mathematisch-Naturwissenschaftliche Klasse</source><volume>70</volume>: <fpage>17</fpage>–<lpage>48</lpage>. [4 pls.]</mixed-citation></ref><ref id="B25"><mixed-citation xmlns:xlink="http://www.w3.org/1999/xlink" xlink:type="simple"><person-group><name name-style="western"><surname>Möllendorff</surname><given-names>OF</given-names></name></person-group> (<year>1901</year>) <article-title>Binnen-Mollusken aus Westchina und Centralasien. II. Annuaire du Musée Zoologique de l’Académie Impériale des St.</article-title><source>-Pétersburg</source><volume>6</volume>: <fpage>299</fpage>–<lpage>412</lpage>. [pls 12–17.]</mixed-citation></ref><ref id="B85"><mixed-citation xmlns:xlink="http://www.w3.org/1999/xlink" xlink:type="simple"><person-group><name name-style="western"><surname>Zilch</surname><given-names>A</given-names></name></person-group> (<year>1968</year>) Die Typen und Typoide des Natur-Museums Senckenberg, 41. Archiv für Molluskenkunde 98(3/4): 155–212.</mixed-citation></ref><ref id="B52"><mixed-citation xmlns:xlink="http://www.w3.org/1999/xlink" xlink:type="simple"><person-group><name name-style="western"><surname>Richardson</surname><given-names>L</given-names></name></person-group> (<year>1983</year>) <source>Miscellaneous Publications of the Department of Malacology of the Academy of Natural Sciences of Philadelphia, No.</source><publisher-name>9</publisher-name>, <publisher-loc>Bradybaenidae: Catalog of species</publisher-loc>, <size units="page">207 pp</size>.</mixed-citation></ref></ref-list></tp:taxon-treatment>
