# Supplementary material for: ﻿Land snail diversity in central China: revision of Laeocathaica Möllendorff, 1899 (Gastropoda, Camaenidae), with descriptions of seven new species
Source: Zookeys. 2023 Mar 20;1154:49–147. doi: 10.3897/zookeys.1154.86237 (PMC10209311; doi:10.3897/zookeys.1154.86237)
Supplement: XML Treatment for Laeocathaica cheni [file zookeys.1154.86237-treatment27.xml]

<!DOCTYPE tp:taxon-treatment
  PUBLIC "-//TaxonX//DTD Taxonomic Treatment Publishing DTD v0 20100105//EN" "tax-treatment-NSO.dtd">
<tp:taxon-treatment xmlns:tp="http://www.plazi.org/taxpub"><tp:treatment-meta><kwd-group><label>Taxon classification</label><kwd>
                  <named-content content-type="kingdom">Animalia</named-content>
                </kwd><kwd>
                  <named-content content-type="order">Stylommatophora</named-content>
                </kwd><kwd>
                  <named-content content-type="family">Camaenidae</named-content>
                </kwd></kwd-group><mixed-citation publication-type="journal"><person-group><name><surname>Wu</surname><given-names>Min</given-names></name><name><surname>Shen</surname><given-names>Wang</given-names></name><name><surname>Chen</surname><given-names>Zhong-Guang</given-names></name></person-group><article-title>﻿Land snail diversity in central China: revision of <italic><tp:taxon-name><tp:taxon-name-part taxon-name-part-type="genus" reg="Laeocathaica">Laeocathaica</tp:taxon-name-part></tp:taxon-name></italic> Möllendorff, 1899 (<tp:taxon-name><tp:taxon-name-part taxon-name-part-type="class">Gastropoda</tp:taxon-name-part></tp:taxon-name>, <tp:taxon-name><tp:taxon-name-part taxon-name-part-type="family">Camaenidae</tp:taxon-name-part></tp:taxon-name>), with descriptions of seven new species</article-title><source>Zookeys</source><day>20</day><month>03</month><year>2023</year><volume>1154</volume><fpage>49</fpage><lpage>147</lpage><pub-id pub-id-type="doi">10.3897/zookeys.1154.86237</pub-id></mixed-citation></tp:treatment-meta><tp:nomenclature><label>﻿</label><tp:taxon-name>
                <object-id xmlns:xlink="http://www.w3.org/1999/xlink" content-type="arpha" xlink:type="simple">20A61D03-F1AD-5369-92C9-B45322C7D8FE</object-id>
                <tp:taxon-name-part taxon-name-part-type="genus" reg="Laeocathaica">Laeocathaica</tp:taxon-name-part>
                <tp:taxon-name-part taxon-name-part-type="species" reg="cheni">cheni</tp:taxon-name-part>
                <object-id xmlns:xlink="http://www.w3.org/1999/xlink" content-type="zoobank" xlink:type="simple">https://zoobank.org/C1A30E6B-FB66-4BB1-9C24-908CCCCFFA6B</object-id>
              </tp:taxon-name><tp:taxon-authority>Wu</tp:taxon-authority><tp:taxon-status xmlns:xlink="http://www.w3.org/1999/xlink" xlink:type="simple">sp. nov.</tp:taxon-status><xref ref-type="fig" rid="F2">Figs 2A, B</xref><xref ref-type="fig" rid="F37">, 37B</xref><xref ref-type="fig" rid="F39">, 39</xref><xref ref-type="fig" rid="F44">, 44F–H</xref><xref ref-type="fig" rid="F46">, 46K, L</xref><xref ref-type="fig" rid="F49">, 49F</xref><xref ref-type="fig" rid="F51">, 51</xref><xref ref-type="table" rid="T1">; Tables 1</xref><xref ref-type="table" rid="T2">, 2</xref><xref ref-type="table" rid="T3">, 3 [陈氏射带蜗牛]</xref></tp:nomenclature><tp:treatment-sec sec-type="type material" id="SECID0E4EGK"><title>Type material.</title><p><bold><italic>Holotype</italic></bold> HBUMM05553b-spec.1, <abbrev xmlns:xlink="http://www.w3.org/1999/xlink" xlink:title="fully mature animal(s) (i.e., shell(s) and soft parts)" id="ABBRID0EIFGK" xlink:type="simple">fma</abbrev>, dissected; Hengdan, Wenxian, Gansu Province; north side of Baishuijiang River, along 212 Guodao, near point (<named-content xmlns:xlink="http://www.w3.org/1999/xlink" content-type="dwc:verbatimCoordinates" xlink:type="simple"><named-content content-type="geo-json" specific-use="{&#34;type&#34;:&#34;Point&#34;,&#34;coordinates&#34;:[104.859517,32.864025]}" id="NCID0EPFGK" xlink:type="simple">32.864025°N, 104.859517°E</named-content></named-content>); hillside, bushes; 2006-IX-29; coll. Wu, M., Liu, J.-M., Zheng, W. and Gao, L.-H. <bold><italic>Paratypes</italic></bold> HBUMM05553b-spec. 2–7, 8 <abbrev xmlns:xlink="http://www.w3.org/1999/xlink" xlink:title="fully mature animal(s) (i.e., shell(s) and soft parts)" id="ABBRID0EXFGK" xlink:type="simple">fma</abbrev>, 1 dissected (anatomy no. sp3); same data as holotype. HBUMM05576a- spec. 1–2, 2 <abbrev xmlns:xlink="http://www.w3.org/1999/xlink" xlink:title="fully mature empty shell(s)" id="ABBRID0E2FGK" xlink:type="simple">fms</abbrev>, South bank of Baishuijiang River, Hengdan, Wenxian, Gansu Province; near point (<named-content xmlns:xlink="http://www.w3.org/1999/xlink" content-type="dwc:verbatimCoordinates" xlink:type="simple"><named-content content-type="geo-json" specific-use="{&#34;type&#34;:&#34;Point&#34;,&#34;coordinates&#34;:[104.854879,32.863381]}" id="NCID0ECGGK" xlink:type="simple">32.863381°N, 104.854879°E</named-content></named-content>); hilltop, bushes; 2006-IX-29; coll. Wu, M., Liu, J.-M., Zheng, W. and Gao, L.-H. HBUMM08420, 1 <abbrev xmlns:xlink="http://www.w3.org/1999/xlink" xlink:title="fully mature animal(s) (i.e., shell(s) and soft parts)" id="ABBRID0EHGGK" xlink:type="simple">fma</abbrev> with fully mature shell but immature genitalia, dissected, a slope near X496 (<named-content xmlns:xlink="http://www.w3.org/1999/xlink" content-type="dwc:verbatimCoordinates" xlink:type="simple"><named-content content-type="geo-json" specific-use="{&#34;type&#34;:&#34;Point&#34;,&#34;coordinates&#34;:[104.654191,32.969442]}" id="NCID0EOGGK" xlink:type="simple">32.969442°N, 104.654191°E</named-content></named-content>), Wenxian, Gansu Province; 2019-X-13; coll. Li, Q.-M.; DNA voucher HBUMM08420a. HBUMM08428, 3 <abbrev xmlns:xlink="http://www.w3.org/1999/xlink" xlink:title="fully mature animal(s) (i.e., shell(s) and soft parts)" id="ABBRID0ETGGK" xlink:type="simple">fma</abbrev> (1 dissected) and 1 <abbrev xmlns:xlink="http://www.w3.org/1999/xlink" xlink:title="juvenile" id="ABBRID0EXGGK" xlink:type="simple">juv</abbrev>, same data as HBUMM08420; DNA voucher HBUMM08428a. HBUMM08368, 2 <abbrev xmlns:xlink="http://www.w3.org/1999/xlink" xlink:title="fully mature animal(s) (i.e., shell(s) and soft parts)" id="ABBRID0E2GGK" xlink:type="simple">fma</abbrev> and 3 juvs, not dissected; Gansu Province; 2019; coll. Li, Q.-S.; DNA voucher HBUMM08368a.</p><fig id="F39" position="float" orientation="portrait"><object-id xmlns:xlink="http://www.w3.org/1999/xlink" content-type="doi" xlink:type="simple">10.3897/zookeys.1154.86237.figure39</object-id><object-id xmlns:xlink="http://www.w3.org/1999/xlink" content-type="arpha" xlink:type="simple">3719DE41-ECC3-55A2-BC91-9A9C90944548</object-id><label>Figure 39.</label><caption><p>Genital anatomy of <italic><tp:taxon-name><tp:taxon-name-part taxon-name-part-type="genus" reg="Laeocathaica">Laeocathaica</tp:taxon-name-part><tp:taxon-name-part taxon-name-part-type="species" reg="cheni">cheni</tp:taxon-name-part></tp:taxon-name></italic> Wu, sp. nov., HBUMM05553b-spec.1, holotype <bold>A</bold> general view <bold>B</bold> ventral view of dart apparatus <bold>C</bold> left view of dart sac apparatus. Abbreviations: <abbrev xmlns:xlink="http://www.w3.org/1999/xlink" xlink:title="accessory sac" id="ABBRID0EYHGK" xlink:type="simple">AS</abbrev> – accessory sac; <abbrev xmlns:xlink="http://www.w3.org/1999/xlink" xlink:title="atrium" id="ABBRID0E3HGK" xlink:type="simple">At</abbrev> – atrium; <abbrev xmlns:xlink="http://www.w3.org/1999/xlink" xlink:title="bursa copulatrix" id="ABBRID0EAIGK" xlink:type="simple">BC</abbrev> – bursa copulatrix; <abbrev xmlns:xlink="http://www.w3.org/1999/xlink" xlink:title="bursa copulatrix duct" id="ABBRID0EEIGK" xlink:type="simple">BCD</abbrev> – bursa copulatrix duct; <abbrev xmlns:xlink="http://www.w3.org/1999/xlink" xlink:title="dart sac" id="ABBRID0EIIGK" xlink:type="simple">DS</abbrev> – dart sac; <abbrev xmlns:xlink="http://www.w3.org/1999/xlink" xlink:title="a chamber containing love dart" id="ABBRID0EMIGK" xlink:type="simple">DtC</abbrev> – a chamber containing love dart; <abbrev xmlns:xlink="http://www.w3.org/1999/xlink" xlink:title="epiphallus" id="ABBRID0EQIGK" xlink:type="simple">Ep</abbrev> – epiphallus; <abbrev xmlns:xlink="http://www.w3.org/1999/xlink" xlink:title="mucous glands" id="ABBRID0EUIGK" xlink:type="simple">MG</abbrev> – mucous glands; P – penis; <abbrev xmlns:xlink="http://www.w3.org/1999/xlink" xlink:title="proximal accessory sac, a blind sac on proximal dart sac (= DVM)" id="ABBRID0EYIGK" xlink:type="simple">PAS</abbrev> – proximal accessory sac; <abbrev xmlns:xlink="http://www.w3.org/1999/xlink" xlink:title="penial retractor muscle" id="ABBRID0E3IGK" xlink:type="simple">PR</abbrev> – penial retractor muscle; <abbrev xmlns:xlink="http://www.w3.org/1999/xlink" xlink:title="penial sheath" id="ABBRID0EAJGK" xlink:type="simple">PS</abbrev> – penial sheath; <abbrev xmlns:xlink="http://www.w3.org/1999/xlink" xlink:title="vagina" id="ABBRID0EEJGK" xlink:type="simple">Va</abbrev> – vagina; <abbrev xmlns:xlink="http://www.w3.org/1999/xlink" xlink:title="vas deferens" id="ABBRID0EIJGK" xlink:type="simple">VD</abbrev> – vas deferens. Asterisk * indicates the opening of proximal accessory sac.</p></caption><graphic xmlns:xlink="http://www.w3.org/1999/xlink" xlink:href="zookeys-1154-049_article-86237__-g039.jpg" position="float" orientation="portrait" xlink:type="simple" id="oo_827382.jpg"><uri content-type="original_file" xlink:type="simple">https://binary.pensoft.net/fig/827382</uri></graphic></fig></tp:treatment-sec><tp:treatment-sec sec-type="description" id="SECID0ERJGK"><title>Measurement of holotype.</title><p>Shell height 9.0 mm, maximum diameter 19.3 mm, aperture height 5.6 mm, aperture breadth 7.3 mm, umbilicus diameter 7.1 mm, protoconch whorls 1<sup>5</sup>/<sub>8</sub>, whorls 9<sup>1</sup>/<sub>8</sub>.</p></tp:treatment-sec><tp:treatment-sec sec-type="diagnosis" id="SECID0E6JGK"><title>Diagnosis.</title><p>Protoconch with elongated granules. Umbilicus suddenly narrowed from penultimate whorl, more than <sup>1</sup>/<sub>3</sub> maximum diameter, through which protoconch is visible. Beneath carina a chestnut band present. Mucous glands four. Proximal 1/2 of penis with ~ 5 thin internal pilasters, two of them fusing into a Y-shaped fork at middle part. Distal region of penis with tongue-shaped papillae. Vagina between atrium and dart sac not elongated. Proximal accessory sacs two, symmetrical, each with a pore leading to dart chamber.</p></tp:treatment-sec><tp:treatment-sec sec-type="description" id="SECID0EJKGK"><title>Description of shell.</title><p>Sinistral, depressed, somewhat solid. Shell with 9–9<sup>5</sup>/<sub>8</sub> fairly flat whorls. Suture impressed. Protoconch 1<sup>1</sup>/<sub>2</sub>–1<sup>5</sup>/<sub>8</sub> whorls, with fine granules (each ~ 20 µm long) almost invisible because of weathering or erosion. Growth lines thick or rib-like above but fine below carina. Above periphery a whitish carina present. Aperture oblique, peach-shaped, descending. On ring-like thickening within aperture, a very blunt tooth present near columella. Peristome almost not expanded, just minutely reflexed at lower part. Columella oblique. Umbilicus brownish, more than 1/3 of maximum diameter, suddenly narrowed from penultimate whorl. Protoconch visible through umbilicus. Whorls apically yellowish brown with intermittent darker brown patches. In umbilical view shell yellowish white with several brownish patches, and just beneath carina a thick chestnut band present.</p></tp:treatment-sec><tp:treatment-sec sec-type="General anatomy" id="SECID0E2KGK"><title>General anatomy.</title><p>Eversible head wart weakly present. <abbrev xmlns:xlink="http://www.w3.org/1999/xlink" xlink:title="atrium" id="ABBRID0EBLGK" xlink:type="simple">At</abbrev> mantle edge leaf-shaped appendage absent. On internal body wall of head region between ommatophorous insertions with neither glands nor tiny pits. Body greyish brown, central dorsum with pale longitudinal stripes. Sole dirty white. Jaw arcuate, with ~ 8 more or less projecting ribs.</p></tp:treatment-sec><tp:treatment-sec sec-type="Anatomy of genital organs" id="SECID0EFLGK"><title>Anatomy of genital organs.</title><p>Penial sheath short but well developed. Penis distally expanded, externally simple. Inside penis, proximal 1/2 with ~ 5 internal pilasters, two of which fuse into one Y-shaped fork at middle of penis; distal 1/2 with tongue-shaped (HBUMM05553b) or diamond-shaped papillae (HBUMM08428) that are erect or inclined towards atrium. Fine pilasters on distal end of penis merging into ~ 6 more or less thick short folds. Epiphallic papilla absent. Vas deferens narrow throughout. Vagina between atrium and dart sac not elongated. Accessory sac tiny, internally solid, inserting into dart sac medially, opening to dart chamber. Mucous glands four, each a single tube or simply branched. Proximal accessory sacs two, symmetrical, dorsally separated and ventrally touching each other, each with a ventral pore leading to proximal dart chamber. Love dart ~ 7 mm long, apically 2-bladed or rhombic (HBUMM08428-spec.1) then rounded. Bursa copulatrix duct equally narrow.</p></tp:treatment-sec><tp:treatment-sec sec-type="etymology" id="SECID0EKLGK"><title>Etymology.</title><p>This new species is named in honor of Prof Chen, De-Niu, who works on land mollusks in the Institute of Zoology, Chinese Academy of Sciences, Beijing.</p></tp:treatment-sec><tp:treatment-sec sec-type="ecology" id="SECID0EPLGK"><title>Ecology.</title><p>This species is found on exposed slate rocks of the hill side.</p></tp:treatment-sec><tp:treatment-sec sec-type="distribution" id="SECID0EULGK"><title>Distribution.</title><p>Only known from the type locality.</p></tp:treatment-sec><tp:treatment-sec sec-type="remarks" id="SECID0EZLGK"><title>Remarks.</title><p>The new species is conchologically close to <italic><tp:taxon-name><tp:taxon-name-part taxon-name-part-type="genus" reg="Laeocathaica">L.</tp:taxon-name-part><tp:taxon-name-part taxon-name-part-type="species" reg="zhengpingliui">zhengpingliui</tp:taxon-name-part></tp:taxon-name></italic> Wu, sp. nov., but the new species has a much more depressed spire and relatively much larger aperture. In the genitalia, the middle part of penis, i.e., the distal 1/2 of the penis of the new species is occupied with regular tongue/diamond-shaped papillae (Fig. <xref ref-type="fig" rid="F44">44F, H</xref>), while in <italic><tp:taxon-name><tp:taxon-name-part taxon-name-part-type="genus" reg="Laeocathaica">L.</tp:taxon-name-part><tp:taxon-name-part taxon-name-part-type="species" reg="zhengpingliui">zhengpingliui</tp:taxon-name-part></tp:taxon-name></italic> Wu, sp. nov., the middle part is clearly short (only ~ 1/6 of the penis length) and does not have such tongue/diamond-shaped papillae (Fig. <xref ref-type="fig" rid="F44">44D</xref>).</p></tp:treatment-sec><tp:treatment-sec><!--Section generated to contain objects referenced in tp:taxon-treatment.--><fig id="F2" position="float" orientation="portrait"><object-id xmlns:xlink="http://www.w3.org/1999/xlink" content-type="doi" xlink:type="simple">10.3897/zookeys.1154.86237.figure2</object-id><object-id xmlns:xlink="http://www.w3.org/1999/xlink" content-type="arpha" xlink:type="simple">E2EB8DF9-D74A-519B-93CE-A5EDDB1BC3B4</object-id><label>Figure 2.</label><caption><p><bold>A</bold> distribution map of all known species of <italic><tp:taxon-name><tp:taxon-name-part taxon-name-part-type="genus" reg="Laeocathaica">Laeocathaica</tp:taxon-name-part></tp:taxon-name></italic> Möllendorff, 1899 except <italic><tp:taxon-name><tp:taxon-name-part taxon-name-part-type="genus" reg="Laeocathaica">L.</tp:taxon-name-part><tp:taxon-name-part taxon-name-part-type="species" reg="anceyi">anceyi</tp:taxon-name-part></tp:taxon-name></italic> (Möllendorff in Ancey, 1889), <italic><tp:taxon-name><tp:taxon-name-part taxon-name-part-type="genus" reg="Laeocathaica">L.</tp:taxon-name-part><tp:taxon-name-part taxon-name-part-type="species" reg="hisanoi">hisanoi</tp:taxon-name-part></tp:taxon-name></italic> Páll-Gergely, 2022, and <italic><tp:taxon-name><tp:taxon-name-part taxon-name-part-type="genus" reg="Laeocathaica">L.</tp:taxon-name-part><tp:taxon-name-part taxon-name-part-type="species" reg="leucorhaphe">leucorhaphe</tp:taxon-name-part></tp:taxon-name></italic> Möllendorff, 1899 whose precise localities are not known; white dots: the localities where no <italic><tp:taxon-name><tp:taxon-name-part taxon-name-part-type="genus" reg="Laeocathaica">Laeocathaica</tp:taxon-name-part></tp:taxon-name></italic> species was ever found <bold>B</bold> distribution of the new species described in this paper, yellow dots: <italic><tp:taxon-name><tp:taxon-name-part taxon-name-part-type="genus" reg="Laeocathaica">L.</tp:taxon-name-part><tp:taxon-name-part taxon-name-part-type="species" reg="qingchuanensis">qingchuanensis</tp:taxon-name-part></tp:taxon-name></italic> Wu, sp. nov., green dot: <italic><tp:taxon-name><tp:taxon-name-part taxon-name-part-type="genus" reg="Laeocathaica">L.</tp:taxon-name-part><tp:taxon-name-part taxon-name-part-type="species" reg="zhengpingliui">zhengpingliui</tp:taxon-name-part></tp:taxon-name></italic> Wu, sp. nov., brown dots: <italic><tp:taxon-name><tp:taxon-name-part taxon-name-part-type="genus" reg="Laeocathaica">L.</tp:taxon-name-part><tp:taxon-name-part taxon-name-part-type="species" reg="parapolytyla">parapolytyla</tp:taxon-name-part></tp:taxon-name></italic> Wu, sp. nov., white dot: <italic><tp:taxon-name><tp:taxon-name-part taxon-name-part-type="genus" reg="Laeocathaica">L.</tp:taxon-name-part><tp:taxon-name-part taxon-name-part-type="species" reg="qiminglii">qiminglii</tp:taxon-name-part></tp:taxon-name></italic> Wu, sp. nov., pink dot: <italic><tp:taxon-name><tp:taxon-name-part taxon-name-part-type="genus" reg="Laeocathaica">L.</tp:taxon-name-part><tp:taxon-name-part taxon-name-part-type="species" reg="cheni">cheni</tp:taxon-name-part></tp:taxon-name></italic> Wu, sp. nov., blue dots: <italic><tp:taxon-name><tp:taxon-name-part taxon-name-part-type="genus" reg="Laeocathaica">L.</tp:taxon-name-part><tp:taxon-name-part taxon-name-part-type="species" reg="qishilii">qishilii</tp:taxon-name-part></tp:taxon-name></italic> Wu, sp. nov., orange dots: <italic><tp:taxon-name><tp:taxon-name-part taxon-name-part-type="genus" reg="Laeocathaica">L.</tp:taxon-name-part><tp:taxon-name-part taxon-name-part-type="species" reg="nordsiecki">nordsiecki</tp:taxon-name-part></tp:taxon-name></italic> Wu, sp. nov. <bold>C</bold> distribution of <italic><tp:taxon-name><tp:taxon-name-part taxon-name-part-type="genus" reg="Laeocathaica">L.</tp:taxon-name-part><tp:taxon-name-part taxon-name-part-type="species" reg="carinifera">carinifera</tp:taxon-name-part></tp:taxon-name></italic> (H. Adams, 1870) (green dots), <italic><tp:taxon-name><tp:taxon-name-part taxon-name-part-type="genus" reg="Laeocathaica">L.</tp:taxon-name-part><tp:taxon-name-part taxon-name-part-type="species" reg="qingchuanensis">qingchuanensis</tp:taxon-name-part></tp:taxon-name></italic> Wu, sp. nov. (yellow dots), and <italic><tp:taxon-name><tp:taxon-name-part taxon-name-part-type="genus" reg="Laeocathaica">L.</tp:taxon-name-part><tp:taxon-name-part taxon-name-part-type="species" reg="stenochone">stenochone</tp:taxon-name-part></tp:taxon-name></italic> Möllendorff, 1899 (blue dots) <bold>D</bold> distribution of <italic><tp:taxon-name><tp:taxon-name-part taxon-name-part-type="genus" reg="Laeocathaica">L.</tp:taxon-name-part><tp:taxon-name-part taxon-name-part-type="species" reg="amdoana">amdoana</tp:taxon-name-part></tp:taxon-name></italic> Möllendorff, 1899 (green dots), <italic><tp:taxon-name><tp:taxon-name-part taxon-name-part-type="genus" reg="Laeocathaica">L.</tp:taxon-name-part><tp:taxon-name-part taxon-name-part-type="species" reg="distinguenda">distinguenda</tp:taxon-name-part></tp:taxon-name></italic> Möllendorff, 1899 (pink dots), and <italic><tp:taxon-name><tp:taxon-name-part taxon-name-part-type="genus" reg="Laeocathaica">L.</tp:taxon-name-part><tp:taxon-name-part taxon-name-part-type="species" reg="tropidorhaphe">tropidorhaphe</tp:taxon-name-part></tp:taxon-name></italic> Möllendorff, 1899 (blue dots) <bold>C</bold> equivalent to the larger box in (<bold>A</bold>), <bold>B, D</bold> equivalent to the smaller box in (<bold>A</bold>).</p></caption><graphic xmlns:xlink="http://www.w3.org/1999/xlink" xlink:href="zookeys-1154-049_article-86237__-g002.jpg" position="float" orientation="portrait" xlink:type="simple" id="oo_827345.jpg"><uri content-type="original_file" xlink:type="simple">https://binary.pensoft.net/fig/827345</uri></graphic></fig><fig id="F37" position="float" orientation="portrait"><object-id xmlns:xlink="http://www.w3.org/1999/xlink" content-type="doi" xlink:type="simple">10.3897/zookeys.1154.86237.figure37</object-id><object-id xmlns:xlink="http://www.w3.org/1999/xlink" content-type="arpha" xlink:type="simple">E5B21B0D-A5E4-546F-B079-837840144118</object-id><label>Figure 37.</label><caption><p><bold>A</bold><italic><tp:taxon-name><tp:taxon-name-part taxon-name-part-type="genus" reg="Laeocathaica">Laeocathaica</tp:taxon-name-part><tp:taxon-name-part taxon-name-part-type="species" reg="zhengpingliui">zhengpingliui</tp:taxon-name-part></tp:taxon-name></italic> Wu, sp. nov., HBUMM05553-spec.1, holotype <bold>B</bold><italic><tp:taxon-name><tp:taxon-name-part taxon-name-part-type="genus" reg="Laeocathaica">L.</tp:taxon-name-part><tp:taxon-name-part taxon-name-part-type="species" reg="cheni">cheni</tp:taxon-name-part></tp:taxon-name></italic> Wu, sp. nov., HBUMM05553b-spec.1, holotype <bold>C</bold><italic><tp:taxon-name><tp:taxon-name-part taxon-name-part-type="genus" reg="Laeocathaica">L.</tp:taxon-name-part><tp:taxon-name-part taxon-name-part-type="species" reg="qingchuanensis">qingchuanensis</tp:taxon-name-part></tp:taxon-name></italic> Wu, sp. nov., HBUMM01179a-spec.1, holotype <bold>D</bold><italic><tp:taxon-name><tp:taxon-name-part taxon-name-part-type="genus" reg="Laeocathaica">L.</tp:taxon-name-part><tp:taxon-name-part taxon-name-part-type="species" reg="nordsiecki">nordsiecki</tp:taxon-name-part></tp:taxon-name></italic> Wu, sp. nov., HBUMM08446-spec.1, holotype.</p></caption><graphic xmlns:xlink="http://www.w3.org/1999/xlink" xlink:href="zookeys-1154-049_article-86237__-g037.jpg" position="float" orientation="portrait" xlink:type="simple" id="oo_827380.jpg"><uri content-type="original_file" xlink:type="simple">https://binary.pensoft.net/fig/827380</uri></graphic></fig><fig id="F44" position="float" orientation="portrait"><object-id xmlns:xlink="http://www.w3.org/1999/xlink" content-type="doi" xlink:type="simple">10.3897/zookeys.1154.86237.figure44</object-id><object-id xmlns:xlink="http://www.w3.org/1999/xlink" content-type="arpha" xlink:type="simple">D156FFDA-7752-54A1-8489-9B811C78A658</object-id><label>Figure 44.</label><caption><p>Internal view of penis <bold>A, B</bold><italic><tp:taxon-name><tp:taxon-name-part taxon-name-part-type="genus" reg="Laeocathaica">Laeocathaica</tp:taxon-name-part><tp:taxon-name-part taxon-name-part-type="species" reg="tropidorhaphe">tropidorhaphe</tp:taxon-name-part></tp:taxon-name></italic> Möllendorff, 1899 <bold>A</bold> general view, HBUMM05619-spec.1 <bold>B</bold> proximal penis, HBUMM05664-spec.1 <bold>C</bold><italic><tp:taxon-name><tp:taxon-name-part taxon-name-part-type="genus" reg="Laeocathaica">L.</tp:taxon-name-part><tp:taxon-name-part taxon-name-part-type="species" reg="qishilii">qishilii</tp:taxon-name-part></tp:taxon-name></italic> Wu, sp. nov., general view, HBUMM08298-spec.1, holotype <bold>D</bold><italic><tp:taxon-name><tp:taxon-name-part taxon-name-part-type="genus" reg="Laeocathaica">L.</tp:taxon-name-part><tp:taxon-name-part taxon-name-part-type="species" reg="zhengpingliui">zhengpingliui</tp:taxon-name-part></tp:taxon-name></italic> Wu, sp. nov., general view, HBUMM05553-spec.1, holotype <bold>E</bold><italic><tp:taxon-name><tp:taxon-name-part taxon-name-part-type="genus" reg="Laeocathaica">L.</tp:taxon-name-part><tp:taxon-name-part taxon-name-part-type="species" reg="qingchuanensis">qingchuanensis</tp:taxon-name-part></tp:taxon-name></italic> Wu, sp. nov., general view, HBUMM01179-spec.1, holotype <bold>F–H</bold><italic><tp:taxon-name><tp:taxon-name-part taxon-name-part-type="genus" reg="Laeocathaica">L.</tp:taxon-name-part><tp:taxon-name-part taxon-name-part-type="species" reg="cheni">cheni</tp:taxon-name-part></tp:taxon-name></italic> Wu, sp. nov. <bold>F, G</bold> HBUMM05553b-spec.1, holotype <bold>F</bold> general view <bold>G</bold> proximal penis <bold>H</bold> HBUMM08428-spec.1, paratype, partial internal view of distal penis. Arrows indicate the position where two penial internal pilasters fuse into one distal pilaster.</p></caption><graphic xmlns:xlink="http://www.w3.org/1999/xlink" xlink:href="zookeys-1154-049_article-86237__-g044.jpg" position="float" orientation="portrait" xlink:type="simple" id="oo_827387.jpg"><uri content-type="original_file" xlink:type="simple">https://binary.pensoft.net/fig/827387</uri></graphic></fig><fig id="F46" position="float" orientation="portrait"><object-id xmlns:xlink="http://www.w3.org/1999/xlink" content-type="doi" xlink:type="simple">10.3897/zookeys.1154.86237.figure46</object-id><object-id xmlns:xlink="http://www.w3.org/1999/xlink" content-type="arpha" xlink:type="simple">7886C228-A067-5DD2-A147-9A5F82B929DE</object-id><label>Figure 46.</label><caption><p>SEM micrographs <bold>A, B</bold><italic><tp:taxon-name><tp:taxon-name-part taxon-name-part-type="genus" reg="Laeocathaica">Laeocathaica</tp:taxon-name-part><tp:taxon-name-part taxon-name-part-type="species" reg="distinguenda">distinguenda</tp:taxon-name-part></tp:taxon-name></italic> Möllendorff, 1899, HBUMM05479 <bold>A</bold> protoconch <bold>B</bold> teleoconch <bold>C, D</bold><italic><tp:taxon-name><tp:taxon-name-part taxon-name-part-type="genus" reg="Laeocathaica">L.</tp:taxon-name-part><tp:taxon-name-part taxon-name-part-type="species" reg="stenochone">stenochone</tp:taxon-name-part></tp:taxon-name></italic> Möllendorff, 1899, HBUMM05495 <bold>C</bold> protoconch <bold>D</bold> teleoconch <bold>E, F</bold><italic><tp:taxon-name><tp:taxon-name-part taxon-name-part-type="genus" reg="Laeocathaica">L.</tp:taxon-name-part><tp:taxon-name-part taxon-name-part-type="species" reg="prionotropis">prionotropis</tp:taxon-name-part></tp:taxon-name></italic> Möllendorff, 1899, HBUMM05549 <bold>E</bold> protoconch <bold>F</bold> teleoconch <bold>G, H</bold><italic><tp:taxon-name><tp:taxon-name-part taxon-name-part-type="genus" reg="Laeocathaica">L.</tp:taxon-name-part><tp:taxon-name-part taxon-name-part-type="species" reg="amdoana">amdoana</tp:taxon-name-part></tp:taxon-name></italic> Möllendorff, 1899, HBUMM05640 <bold>G</bold> protoconch <bold>H</bold> teleoconch <bold>I, J</bold><italic><tp:taxon-name><tp:taxon-name-part taxon-name-part-type="genus" reg="Laeocathaica">L.</tp:taxon-name-part><tp:taxon-name-part taxon-name-part-type="species" reg="tropidorhaphe">tropidorhaphe</tp:taxon-name-part></tp:taxon-name></italic> Möllendorff, 1899, HBUMM05664 <bold>I</bold> protoconch <bold>J</bold> teleoconch <bold>K, L</bold><italic><tp:taxon-name><tp:taxon-name-part taxon-name-part-type="genus" reg="Laeocathaica">L.</tp:taxon-name-part><tp:taxon-name-part taxon-name-part-type="species" reg="cheni">cheni</tp:taxon-name-part></tp:taxon-name></italic> Wu, sp. nov., HBUMM08368, paratype, juvenile <bold>K</bold> protoconch <bold>L</bold> teleoconch.</p></caption><graphic xmlns:xlink="http://www.w3.org/1999/xlink" xlink:href="zookeys-1154-049_article-86237__-g046.jpg" position="float" orientation="portrait" xlink:type="simple" id="oo_827389.jpg"><uri content-type="original_file" xlink:type="simple">https://binary.pensoft.net/fig/827389</uri></graphic></fig><fig id="F49" position="float" orientation="portrait"><object-id xmlns:xlink="http://www.w3.org/1999/xlink" content-type="doi" xlink:type="simple">10.3897/zookeys.1154.86237.figure49</object-id><object-id xmlns:xlink="http://www.w3.org/1999/xlink" content-type="arpha" xlink:type="simple">0C46B14C-F4D7-593B-8AAF-5263BFF51950</object-id><label>Figure 49.</label><caption><p>Habitats (excluding <bold>D</bold>) <bold>A, B</bold><italic><tp:taxon-name><tp:taxon-name-part taxon-name-part-type="genus" reg="Laeocathaica">Laeocathaica</tp:taxon-name-part><tp:taxon-name-part taxon-name-part-type="species" reg="qishilii">qishilii</tp:taxon-name-part></tp:taxon-name></italic> Wu, sp. nov., border of Jiuzhaigou County and Wen County <bold>C</bold><italic><tp:taxon-name><tp:taxon-name-part taxon-name-part-type="genus" reg="Laeocathaica">L.</tp:taxon-name-part><tp:taxon-name-part taxon-name-part-type="species" reg="nordsiecki">nordsiecki</tp:taxon-name-part></tp:taxon-name></italic> Wu, sp. nov., Guoyuanxiang, Jiuzhaigou <bold>D</bold><italic><tp:taxon-name><tp:taxon-name-part taxon-name-part-type="genus" reg="Laeocathaica">L.</tp:taxon-name-part><tp:taxon-name-part taxon-name-part-type="species" reg="qiminglii">qiminglii</tp:taxon-name-part></tp:taxon-name></italic> Wu, sp. nov., an indoor photograph <bold>E</bold><italic><tp:taxon-name><tp:taxon-name-part taxon-name-part-type="genus" reg="Laeocathaica">L.</tp:taxon-name-part><tp:taxon-name-part taxon-name-part-type="species" reg="qingchuanensis">qingchuanensis</tp:taxon-name-part></tp:taxon-name></italic> Wu, sp. nov., Dagou Nature Reserve, Qingchuan County <bold>F</bold><italic><tp:taxon-name><tp:taxon-name-part taxon-name-part-type="genus" reg="Laeocathaica">L.</tp:taxon-name-part><tp:taxon-name-part taxon-name-part-type="species" reg="cheni">cheni</tp:taxon-name-part></tp:taxon-name></italic> Wu, sp. nov., Hengdan, Wenxian.</p></caption><graphic xmlns:xlink="http://www.w3.org/1999/xlink" xlink:href="zookeys-1154-049_article-86237__-g049.jpg" position="float" orientation="portrait" xlink:type="simple" id="oo_827392.jpg"><uri content-type="original_file" xlink:type="simple">https://binary.pensoft.net/fig/827392</uri></graphic></fig><fig id="F51" position="float" orientation="portrait"><object-id xmlns:xlink="http://www.w3.org/1999/xlink" content-type="doi" xlink:type="simple">10.3897/zookeys.1154.86237.figure51</object-id><object-id xmlns:xlink="http://www.w3.org/1999/xlink" content-type="arpha" xlink:type="simple">BE0D955D-358B-59A2-A7AB-FE3ECEC0B7EE</object-id><label>Figure 51.</label><caption><p>Bayesian phylogram of camaenid species (for detail see in Table <xref ref-type="table" rid="T1">1</xref>) based on the concatenated partial mitochondrial 16S and partial ITS2 sequences. The tree is rooted with <italic><tp:taxon-name><tp:taxon-name-part taxon-name-part-type="genus" reg="Helix">Helix</tp:taxon-name-part><tp:taxon-name-part taxon-name-part-type="species" reg="pomatia">pomatia</tp:taxon-name-part></tp:taxon-name></italic>. Numbers near nodes indicating Bayesian posterior probabilities and Maximum-likelihood bootstrap values are given as BPP ⁄BP. Black or orange part shows the topology where the result yielded by using Bayesian-Inference method agrees with that by using Maximum-likelihood method or not, respectively. An asterisk indicates the branch is exactly one third shortened in length. Scale bar is for substitutions per site.</p></caption><graphic xmlns:xlink="http://www.w3.org/1999/xlink" xlink:href="zookeys-1154-049_article-86237__-g051.jpg" position="float" orientation="portrait" xlink:type="simple" id="oo_827394.jpg"><uri content-type="original_file" xlink:type="simple">https://binary.pensoft.net/fig/827394</uri></graphic></fig><table-wrap id="T1" position="float" orientation="portrait"><label>Table 1.</label><caption><p>Some character states of the terminal genitalia in <italic><tp:taxon-name><tp:taxon-name-part taxon-name-part-type="genus" reg="Laeocathaica">Laeocathaica</tp:taxon-name-part></tp:taxon-name></italic> Möllendorff, 1899.</p></caption><table id="TID0ER3DI" rules="all"><tbody><tr><th rowspan="1" colspan="1">Characters\Species</th><th rowspan="1" colspan="1">Vagina elongated above dart sac (+) or not (–)</th><th rowspan="1" colspan="1">Number of mucous glands</th><th rowspan="1" colspan="1">Branching of mucous gland duct complicated (+) or simple (–)</th><th rowspan="1" colspan="1">Blades of apical dart</th><th rowspan="1" colspan="1">Number of <abbrev xmlns:xlink="http://www.w3.org/1999/xlink" xlink:title="proximal accessory sac, a blind sac on proximal dart sac (= DVM)" id="ABBRID0EG3AE" xlink:type="simple">PAS</abbrev></th><th rowspan="1" colspan="1"><abbrev xmlns:xlink="http://www.w3.org/1999/xlink" xlink:title="proximal accessory sac, a blind sac on proximal dart sac (= DVM)" id="ABBRID0EN3AE" xlink:type="simple">PAS</abbrev>: Symmetrical (+) or asymmetrical (–)</th><th rowspan="1" colspan="1">Number of <abbrev xmlns:xlink="http://www.w3.org/1999/xlink" xlink:title="proximal accessory sac, a blind sac on proximal dart sac (= DVM)" id="ABBRID0EV3AE" xlink:type="simple">PAS</abbrev> opening(s)</th><th rowspan="1" colspan="1"><abbrev xmlns:xlink="http://www.w3.org/1999/xlink" xlink:title="proximal accessory sac, a blind sac on proximal dart sac (= DVM)" id="ABBRID0E43AE" xlink:type="simple">PAS</abbrev>: ventrally touching (+) or not (–)</th></tr><tr><td rowspan="1" colspan="1"><italic><tp:taxon-name><tp:taxon-name-part taxon-name-part-type="genus" reg="Laeocathaica">L.</tp:taxon-name-part><tp:taxon-name-part taxon-name-part-type="species" reg="amdoana">amdoana</tp:taxon-name-part></tp:taxon-name></italic> Möllendorff, 1899</td><td rowspan="1" colspan="1">+</td><td rowspan="1" colspan="1">8</td><td rowspan="1" colspan="1">+</td><td rowspan="1" colspan="1">2</td><td rowspan="1" colspan="1">2 (tiny)</td><td rowspan="1" colspan="1">+</td><td rowspan="1" colspan="1">2</td><td rowspan="1" colspan="1">–</td></tr><tr><td rowspan="1" colspan="1"><italic><tp:taxon-name><tp:taxon-name-part taxon-name-part-type="genus" reg="Laeocathaica">L.</tp:taxon-name-part><tp:taxon-name-part taxon-name-part-type="species" reg="carinalis">carinalis</tp:taxon-name-part></tp:taxon-name></italic> Chen &amp; Zhang, 2004</td><td rowspan="1" colspan="1">–</td><td rowspan="1" colspan="1">4</td><td rowspan="1" colspan="1">–</td><td rowspan="1" colspan="1">/</td><td rowspan="1" colspan="1">2</td><td rowspan="1" colspan="1">+</td><td rowspan="1" colspan="1">2</td><td rowspan="1" colspan="1">+</td></tr><tr><td rowspan="1" colspan="1"><italic><tp:taxon-name><tp:taxon-name-part taxon-name-part-type="genus" reg="Laeocathaica">L.</tp:taxon-name-part><tp:taxon-name-part taxon-name-part-type="species" reg="carinifera">carinifera</tp:taxon-name-part></tp:taxon-name></italic> (H. Adams, 1870)</td><td rowspan="1" colspan="1">–</td><td rowspan="1" colspan="1">6–7</td><td rowspan="1" colspan="1">+/–</td><td rowspan="1" colspan="1">/</td><td rowspan="1" colspan="1">2</td><td rowspan="1" colspan="1">–</td><td rowspan="1" colspan="1">2</td><td rowspan="1" colspan="1">+</td></tr><tr><td rowspan="1" colspan="1"><italic><tp:taxon-name><tp:taxon-name-part taxon-name-part-type="genus" reg="Laeocathaica">L.</tp:taxon-name-part><tp:taxon-name-part taxon-name-part-type="species" reg="christinae">christinae</tp:taxon-name-part></tp:taxon-name></italic> (H. Adams, 1870)</td><td rowspan="1" colspan="1">–</td><td rowspan="1" colspan="1">4–5</td><td rowspan="1" colspan="1">+</td><td rowspan="1" colspan="1">2</td><td rowspan="1" colspan="1">2</td><td rowspan="1" colspan="1">+</td><td rowspan="1" colspan="1">2</td><td rowspan="1" colspan="1">–</td></tr><tr><td rowspan="1" colspan="1"><italic><tp:taxon-name><tp:taxon-name-part taxon-name-part-type="genus" reg="Laeocathaica">L.</tp:taxon-name-part><tp:taxon-name-part taxon-name-part-type="species" reg="distinguenda">distinguenda</tp:taxon-name-part></tp:taxon-name></italic> Möllendorff, 1899</td><td rowspan="1" colspan="1">–</td><td rowspan="1" colspan="1">4–12</td><td rowspan="1" colspan="1">+/–</td><td rowspan="1" colspan="1">2</td><td rowspan="1" colspan="1">2</td><td rowspan="1" colspan="1">+</td><td rowspan="1" colspan="1">2</td><td rowspan="1" colspan="1">–</td></tr><tr><td rowspan="1" colspan="1"><italic><tp:taxon-name><tp:taxon-name-part taxon-name-part-type="genus" reg="Laeocathaica">L.</tp:taxon-name-part><tp:taxon-name-part taxon-name-part-type="species" reg="dityla">dityla</tp:taxon-name-part></tp:taxon-name></italic> Möllendorff, 1899</td><td rowspan="1" colspan="1">–</td><td rowspan="1" colspan="1">2–3</td><td rowspan="1" colspan="1">–</td><td rowspan="1" colspan="1">?</td><td rowspan="1" colspan="1">2</td><td rowspan="1" colspan="1">+</td><td rowspan="1" colspan="1">2</td><td rowspan="1" colspan="1">+</td></tr><tr><td rowspan="1" colspan="1"><italic><tp:taxon-name><tp:taxon-name-part taxon-name-part-type="genus" reg="Laeocathaica">L.</tp:taxon-name-part><tp:taxon-name-part taxon-name-part-type="species" reg="dolani">dolani</tp:taxon-name-part></tp:taxon-name></italic> (Pilsbry, 1934)</td><td rowspan="1" colspan="1">–</td><td rowspan="1" colspan="1">2–3</td><td rowspan="1" colspan="1">+</td><td rowspan="1" colspan="1">4</td><td rowspan="1" colspan="1">1</td><td rowspan="1" colspan="1">–</td><td rowspan="1" colspan="1">1</td><td rowspan="1" colspan="1">/</td></tr><tr><td rowspan="1" colspan="1"><italic><tp:taxon-name><tp:taxon-name-part taxon-name-part-type="genus" reg="Laeocathaica">L.</tp:taxon-name-part><tp:taxon-name-part taxon-name-part-type="species" reg="filippina">filippina</tp:taxon-name-part></tp:taxon-name></italic> (Heude, 1882)</td><td rowspan="1" colspan="1">–</td><td rowspan="1" colspan="1">5–7</td><td rowspan="1" colspan="1">+</td><td rowspan="1" colspan="1">?</td><td rowspan="1" colspan="1">2</td><td rowspan="1" colspan="1">+</td><td rowspan="1" colspan="1">2</td><td rowspan="1" colspan="1">+</td></tr><tr><td rowspan="1" colspan="1"><italic><tp:taxon-name><tp:taxon-name-part taxon-name-part-type="genus" reg="Laeocathaica">L.</tp:taxon-name-part><tp:taxon-name-part taxon-name-part-type="species" reg="odophora">odophora</tp:taxon-name-part></tp:taxon-name></italic> Möllendorff, 1899</td><td rowspan="1" colspan="1">–</td><td rowspan="1" colspan="1">5</td><td rowspan="1" colspan="1">–</td><td rowspan="1" colspan="1">2</td><td rowspan="1" colspan="1">2</td><td rowspan="1" colspan="1">–</td><td rowspan="1" colspan="1">2</td><td rowspan="1" colspan="1">+</td></tr><tr><td rowspan="1" colspan="1"><italic><tp:taxon-name><tp:taxon-name-part taxon-name-part-type="genus" reg="Laeocathaica">L.</tp:taxon-name-part><tp:taxon-name-part taxon-name-part-type="species" reg="powzowi">powzowi</tp:taxon-name-part></tp:taxon-name></italic> Möllendorff, 1899</td><td rowspan="1" colspan="1">–</td><td rowspan="1" colspan="1">4</td><td rowspan="1" colspan="1">–</td><td rowspan="1" colspan="1">/</td><td rowspan="1" colspan="1">2</td><td rowspan="1" colspan="1">+</td><td rowspan="1" colspan="1">2</td><td rowspan="1" colspan="1">+</td></tr><tr><td rowspan="1" colspan="1"><italic><tp:taxon-name><tp:taxon-name-part taxon-name-part-type="genus" reg="Laeocathaica">L.</tp:taxon-name-part><tp:taxon-name-part taxon-name-part-type="species" reg="phaeomphala">phaeomphala</tp:taxon-name-part></tp:taxon-name></italic> Möllendorff, 1899</td><td rowspan="1" colspan="1">+</td><td rowspan="1" colspan="1">8</td><td rowspan="1" colspan="1">–</td><td rowspan="1" colspan="1">/</td><td rowspan="1" colspan="1">0</td><td rowspan="1" colspan="1">/</td><td rowspan="1" colspan="1">/</td><td rowspan="1" colspan="1">/</td></tr><tr><td rowspan="1" colspan="1"><italic><tp:taxon-name><tp:taxon-name-part taxon-name-part-type="genus" reg="Laeocathaica">L.</tp:taxon-name-part><tp:taxon-name-part taxon-name-part-type="species" reg="polytyla">polytyla</tp:taxon-name-part></tp:taxon-name></italic> Möllendorff, 1899</td><td rowspan="1" colspan="1">–</td><td rowspan="1" colspan="1">5</td><td rowspan="1" colspan="1">–</td><td rowspan="1" colspan="1">2</td><td rowspan="1" colspan="1">0</td><td rowspan="1" colspan="1">/</td><td rowspan="1" colspan="1">/</td><td rowspan="1" colspan="1">/</td></tr><tr><td rowspan="1" colspan="1"><italic><tp:taxon-name><tp:taxon-name-part taxon-name-part-type="genus" reg="Laeocathaica">L.</tp:taxon-name-part><tp:taxon-name-part taxon-name-part-type="species" reg="potanini">potanini</tp:taxon-name-part></tp:taxon-name></italic> Möllendorff, 1899</td><td rowspan="1" colspan="1">–</td><td rowspan="1" colspan="1">2–3</td><td rowspan="1" colspan="1">+</td><td rowspan="1" colspan="1">4</td><td rowspan="1" colspan="1">2</td><td rowspan="1" colspan="1">+</td><td rowspan="1" colspan="1">2</td><td rowspan="1" colspan="1">+</td></tr><tr><td rowspan="1" colspan="1"><italic><tp:taxon-name><tp:taxon-name-part taxon-name-part-type="genus" reg="Laeocathaica">L.</tp:taxon-name-part><tp:taxon-name-part taxon-name-part-type="species" reg="prionotropis">prionotropis</tp:taxon-name-part></tp:taxon-name></italic> Möllendorff, 1899</td><td rowspan="1" colspan="1">–</td><td rowspan="1" colspan="1">4–8</td><td rowspan="1" colspan="1">–</td><td rowspan="1" colspan="1">4</td><td rowspan="1" colspan="1">2</td><td rowspan="1" colspan="1">+</td><td rowspan="1" colspan="1">2</td><td rowspan="1" colspan="1">+</td></tr><tr><td rowspan="1" colspan="1"><italic><tp:taxon-name><tp:taxon-name-part taxon-name-part-type="genus" reg="Laeocathaica">L.</tp:taxon-name-part><tp:taxon-name-part taxon-name-part-type="species" reg="stenochone">stenochone</tp:taxon-name-part></tp:taxon-name></italic> Möllendorff, 1899</td><td rowspan="1" colspan="1">–</td><td rowspan="1" colspan="1">5</td><td rowspan="1" colspan="1">+</td><td rowspan="1" colspan="1">2</td><td rowspan="1" colspan="1">2</td><td rowspan="1" colspan="1">+</td><td rowspan="1" colspan="1">2</td><td rowspan="1" colspan="1">+</td></tr><tr><td rowspan="1" colspan="1"><italic><tp:taxon-name><tp:taxon-name-part taxon-name-part-type="genus" reg="Laeocathaica">L.</tp:taxon-name-part><tp:taxon-name-part taxon-name-part-type="species" reg="tropidorhaphe">tropidorhaphe</tp:taxon-name-part></tp:taxon-name></italic> Möllendorff, 1899</td><td rowspan="1" colspan="1">+</td><td rowspan="1" colspan="1">7–10</td><td rowspan="1" colspan="1">+</td><td rowspan="1" colspan="1">4</td><td rowspan="1" colspan="1">0</td><td rowspan="1" colspan="1">/</td><td rowspan="1" colspan="1">/</td><td rowspan="1" colspan="1">/</td></tr><tr><td rowspan="1" colspan="1"><italic><tp:taxon-name><tp:taxon-name-part taxon-name-part-type="genus" reg="Laeocathaica">L.</tp:taxon-name-part><tp:taxon-name-part taxon-name-part-type="species" reg="parapolytyla">parapolytyla</tp:taxon-name-part></tp:taxon-name></italic> Wu, sp. nov.</td><td rowspan="1" colspan="1">–</td><td rowspan="1" colspan="1">4–5</td><td rowspan="1" colspan="1">–</td><td rowspan="1" colspan="1">/</td><td rowspan="1" colspan="1">0</td><td rowspan="1" colspan="1">/</td><td rowspan="1" colspan="1">/</td><td rowspan="1" colspan="1">/</td></tr><tr><td rowspan="1" colspan="1"><italic><tp:taxon-name><tp:taxon-name-part taxon-name-part-type="genus" reg="Laeocathaica">L.</tp:taxon-name-part><tp:taxon-name-part taxon-name-part-type="species" reg="qishilii">qishilii</tp:taxon-name-part></tp:taxon-name></italic> Wu, sp. nov.</td><td rowspan="1" colspan="1">–</td><td rowspan="1" colspan="1">2</td><td rowspan="1" colspan="1">+</td><td rowspan="1" colspan="1">2</td><td rowspan="1" colspan="1">2</td><td rowspan="1" colspan="1">+</td><td rowspan="1" colspan="1">2</td><td rowspan="1" colspan="1">+</td></tr><tr><td rowspan="1" colspan="1"><italic><tp:taxon-name><tp:taxon-name-part taxon-name-part-type="genus" reg="Laeocathaica">L.</tp:taxon-name-part><tp:taxon-name-part taxon-name-part-type="species" reg="qiminglii">qiminglii</tp:taxon-name-part></tp:taxon-name></italic> Wu, sp. nov.</td><td rowspan="1" colspan="1">/</td><td rowspan="1" colspan="1">/</td><td rowspan="1" colspan="1">/</td><td rowspan="1" colspan="1">/</td><td rowspan="1" colspan="1">/</td><td rowspan="1" colspan="1">/</td><td rowspan="1" colspan="1">/</td><td rowspan="1" colspan="1">/</td></tr><tr><td rowspan="1" colspan="1"><italic><tp:taxon-name><tp:taxon-name-part taxon-name-part-type="genus" reg="Laeocathaica">L.</tp:taxon-name-part><tp:taxon-name-part taxon-name-part-type="species" reg="zhengpingliui">zhengpingliui</tp:taxon-name-part></tp:taxon-name></italic> Wu, sp. nov.</td><td rowspan="1" colspan="1">+(somewhat)</td><td rowspan="1" colspan="1">6</td><td rowspan="1" colspan="1">–</td><td rowspan="1" colspan="1">0</td><td rowspan="1" colspan="1">2</td><td rowspan="1" colspan="1">+</td><td rowspan="1" colspan="1">2</td><td rowspan="1" colspan="1">–</td></tr><tr><td rowspan="1" colspan="1"><italic><tp:taxon-name><tp:taxon-name-part taxon-name-part-type="genus" reg="Laeocathaica">L.</tp:taxon-name-part><tp:taxon-name-part taxon-name-part-type="species" reg="cheni">cheni</tp:taxon-name-part></tp:taxon-name></italic> Wu, sp. nov.</td><td rowspan="1" colspan="1">–</td><td rowspan="1" colspan="1">4</td><td rowspan="1" colspan="1">–</td><td rowspan="1" colspan="1">2</td><td rowspan="1" colspan="1">2</td><td rowspan="1" colspan="1">+</td><td rowspan="1" colspan="1">2</td><td rowspan="1" colspan="1">+</td></tr><tr><td rowspan="1" colspan="1"><italic><tp:taxon-name><tp:taxon-name-part taxon-name-part-type="genus" reg="Laeocathaica">L.</tp:taxon-name-part><tp:taxon-name-part taxon-name-part-type="species" reg="qingchuanensis">qingchuanensis</tp:taxon-name-part></tp:taxon-name></italic> Wu, sp. nov.</td><td rowspan="1" colspan="1">+</td><td rowspan="1" colspan="1">6–8</td><td rowspan="1" colspan="1">–</td><td rowspan="1" colspan="1">/</td><td rowspan="1" colspan="1">2</td><td rowspan="1" colspan="1">+</td><td rowspan="1" colspan="1">2</td><td rowspan="1" colspan="1">+</td></tr></tbody></table></table-wrap><table-wrap id="T2" position="float" orientation="portrait"><label>Table 2.</label><caption><p>Shell measurements (range, mean ± s.d.) of the new species of <italic><tp:taxon-name><tp:taxon-name-part taxon-name-part-type="genus" reg="Laeocathaica">Laeocathaica</tp:taxon-name-part></tp:taxon-name></italic> Möllendorff, 1899 described in this work (length in mm).</p></caption><table id="TID0ESXBK" rules="all"><tbody><tr><th rowspan="1" colspan="1">Species</th><th rowspan="1" colspan="1">
                        <italic>n</italic>
                      </th><th rowspan="1" colspan="1">Shell height</th><th rowspan="1" colspan="1">Maximum diameter</th><th rowspan="1" colspan="1">Aperture height</th><th rowspan="1" colspan="1">Aperture breadth</th><th rowspan="1" colspan="1">Umbilicus diameter</th><th rowspan="1" colspan="1">Protoconch whorls</th><th rowspan="1" colspan="1">Whorls</th></tr><tr><td rowspan="1" colspan="1"><italic><tp:taxon-name><tp:taxon-name-part taxon-name-part-type="genus" reg="Laeocathaica">L.</tp:taxon-name-part><tp:taxon-name-part taxon-name-part-type="species" reg="parapolytyla">parapolytyla</tp:taxon-name-part></tp:taxon-name></italic> Wu, sp. nov.</td><td rowspan="1" colspan="1">8</td><td rowspan="1" colspan="1">5.5–8.4 7.2±1.05</td><td rowspan="1" colspan="1">11.4–17.2 15.1±2.23</td><td rowspan="1" colspan="1">2.8–4.6 3.9±0.66</td><td rowspan="1" colspan="1">4.2–6.8 5.8±0.95</td><td rowspan="1" colspan="1">3.0–5.0 4.1±0.65</td><td rowspan="1" colspan="1">1.500–1.750 1.594±0.1108</td><td rowspan="1" colspan="1">8.125–9.375 8.875±0.4432</td></tr><tr><td rowspan="1" colspan="1"><italic><tp:taxon-name><tp:taxon-name-part taxon-name-part-type="genus" reg="Laeocathaica">L.</tp:taxon-name-part><tp:taxon-name-part taxon-name-part-type="species" reg="qiminglii">qiminglii</tp:taxon-name-part></tp:taxon-name></italic> Wu, sp. nov.</td><td rowspan="1" colspan="1">2</td><td rowspan="1" colspan="1">5.2–5.3 5.2±0.03</td><td rowspan="1" colspan="1">12.6–13.2 12.9±0.44</td><td rowspan="1" colspan="1">2.0–2.4 2.2±0.28</td><td rowspan="1" colspan="1">3.9–4.2 4.0±0.24</td><td rowspan="1" colspan="1">5.2–5.4 5.3±0.13</td><td rowspan="1" colspan="1">1.500</td><td rowspan="1" colspan="1">7.625–7.750 7.688±0.0883</td></tr><tr><td rowspan="1" colspan="1"><italic><tp:taxon-name><tp:taxon-name-part taxon-name-part-type="genus" reg="Laeocathaica">L.</tp:taxon-name-part><tp:taxon-name-part taxon-name-part-type="species" reg="zhengpingliui">zhengpingliui</tp:taxon-name-part></tp:taxon-name></italic> Wu, sp. nov.</td><td rowspan="1" colspan="1">10</td><td rowspan="1" colspan="1">7.9–10.0 9.2±0.77</td><td rowspan="1" colspan="1">17.2–20.1 19.0±1.1</td><td rowspan="1" colspan="1">4.6–6.8 5.8±0.61</td><td rowspan="1" colspan="1">5.9–8.1 7.2±0.67</td><td rowspan="1" colspan="1">6.0–7.9 6.7±0.56</td><td rowspan="1" colspan="1">1.500–1.750 1.600±0.0986</td><td rowspan="1" colspan="1">8.625–9.250 8.838±0.2361</td></tr><tr><td rowspan="1" colspan="1"><italic><tp:taxon-name><tp:taxon-name-part taxon-name-part-type="genus" reg="Laeocathaica">L.</tp:taxon-name-part><tp:taxon-name-part taxon-name-part-type="species" reg="cheni">cheni</tp:taxon-name-part></tp:taxon-name></italic> Wu, sp. nov.</td><td rowspan="1" colspan="1">9</td><td rowspan="1" colspan="1">8.6–10.4 9.3±0.56</td><td rowspan="1" colspan="1">16.5–19.7 18.7±1.05</td><td rowspan="1" colspan="1">5.0–6.5 6.0±0.48</td><td rowspan="1" colspan="1">6.0–8.1 7.3±0.62</td><td rowspan="1" colspan="1">4.8–7.1 6.2±0.72</td><td rowspan="1" colspan="1">1.500–1.625 1.609±0.0442</td><td rowspan="1" colspan="1">9.000–9.625 9.219±0.0.2086</td></tr><tr><td rowspan="1" colspan="1"><italic><tp:taxon-name><tp:taxon-name-part taxon-name-part-type="genus" reg="Laeocathaica">L.</tp:taxon-name-part><tp:taxon-name-part taxon-name-part-type="species" reg="qingchuanensis">qingchuanensis</tp:taxon-name-part></tp:taxon-name></italic> Wu, sp. nov.</td><td rowspan="1" colspan="1">6</td><td rowspan="1" colspan="1">10.7–13.9 12.3±1.19</td><td rowspan="1" colspan="1">20.7–27.5 24.5±2.10</td><td rowspan="1" colspan="1">6.2–8.5 7.6±0.78</td><td rowspan="1" colspan="1">9.0–11.9 10.7±0.99</td><td rowspan="1" colspan="1">4.1–6.4 5.1±0.59</td><td rowspan="1" colspan="1">1.500–1.625 1.510±0.0347</td><td rowspan="1" colspan="1">6.125–7.000 6.500±0.2447</td></tr><tr><td rowspan="1" colspan="1"><italic><tp:taxon-name><tp:taxon-name-part taxon-name-part-type="genus" reg="Laeocathaica">L.</tp:taxon-name-part><tp:taxon-name-part taxon-name-part-type="species" reg="qishilii">qishilii</tp:taxon-name-part></tp:taxon-name></italic> Wu, sp. nov.</td><td rowspan="1" colspan="1">8</td><td rowspan="1" colspan="1">7.4–8.2 7.9±0.31</td><td rowspan="1" colspan="1">21.3–23.7 22.8±0.79</td><td rowspan="1" colspan="1">5.6–6.9 6.2±0.49</td><td rowspan="1" colspan="1">9.8–11.4 10.5±0.47</td><td rowspan="1" colspan="1">5.0–6.1 5.6±0.35</td><td rowspan="1" colspan="1">1.500–1.625 1.516±0.0442</td><td rowspan="1" colspan="1">5.500–5.875 5.703±0.1325</td></tr><tr><td rowspan="1" colspan="1"><italic><tp:taxon-name><tp:taxon-name-part taxon-name-part-type="genus" reg="Laeocathaica">L.</tp:taxon-name-part><tp:taxon-name-part taxon-name-part-type="species" reg="nordsiecki">nordsiecki</tp:taxon-name-part></tp:taxon-name></italic> Wu, sp. nov.</td><td rowspan="1" colspan="1">5</td><td rowspan="1" colspan="1">3.6–3.8 3.7±0.08</td><td rowspan="1" colspan="1">10.3–10.8 10.5±0.18</td><td rowspan="1" colspan="1">2.2–3.0 2.7±0.31</td><td rowspan="1" colspan="1">2.9–3.3 3.1±0.16</td><td rowspan="1" colspan="1">4.6–5.0 4.8±0.13</td><td rowspan="1" colspan="1">1.500–1.625 1.600±0.0560</td><td rowspan="1" colspan="1">5.000–5.125 5.100±0.0559</td></tr></tbody></table></table-wrap><table-wrap id="T3" position="float" orientation="portrait"><label>Table 3.</label><caption><p>Voucher information and the GenBank accession numbers of the species in the phylogenetic study. An asterisk (*) indicates obtained from NCBI. The generic assignment for species follows MolluscaBase (2021a–p; 2022a–c).</p></caption><table id="TID0ESMCK" rules="all"><tbody><tr><th rowspan="1" colspan="1">Taxa</th><th rowspan="1" colspan="1">GenBank accession numbers 16S/ITS2</th><th rowspan="1" colspan="1">Museum voucher</th><th rowspan="1" colspan="1">Voucher information</th></tr><tr><td rowspan="1" colspan="4">
                        <bold><italic><tp:taxon-name><tp:taxon-name-part taxon-name-part-type="genus" reg="Acusta">Acusta</tp:taxon-name-part></tp:taxon-name></italic> E. von Martens, 1860</bold>
                      </td></tr><tr><td rowspan="2" colspan="1"><italic><tp:taxon-name><tp:taxon-name-part taxon-name-part-type="genus" reg="Acusta">Acusta</tp:taxon-name-part><tp:taxon-name-part taxon-name-part-type="species" reg="sieboldiana">sieboldiana</tp:taxon-name-part></tp:taxon-name></italic> (L. Pfeiffer, 1850)</td><td rowspan="1" colspan="1"><ext-link xmlns:xlink="http://www.w3.org/1999/xlink" ext-link-type="gen" xlink:href="ON261686" xlink:type="simple">ON261686</ext-link>/<ext-link xmlns:xlink="http://www.w3.org/1999/xlink" ext-link-type="gen" xlink:href="ON261774" xlink:type="simple">ON261774</ext-link></td><td rowspan="1" colspan="1">HBUMM04882_2</td><td rowspan="2" colspan="1">Fukuoka, Japan; coll. Guo, J.-Y. [郭建英], 2004-X-12</td></tr><tr><td rowspan="1" colspan="1"><ext-link xmlns:xlink="http://www.w3.org/1999/xlink" ext-link-type="gen" xlink:href="ON261687" xlink:type="simple">ON261687</ext-link>/<ext-link xmlns:xlink="http://www.w3.org/1999/xlink" ext-link-type="gen" xlink:href="ON261775" xlink:type="simple">ON261775</ext-link></td><td rowspan="1" colspan="1">HBUMM04882_3</td></tr><tr><td rowspan="2" colspan="1"><italic><tp:taxon-name><tp:taxon-name-part taxon-name-part-type="genus" reg="Acusta">Acusta</tp:taxon-name-part><tp:taxon-name-part taxon-name-part-type="species" reg="rhodostoma">rhodostoma</tp:taxon-name-part></tp:taxon-name></italic> (Möllendorff, 1884)</td><td rowspan="1" colspan="1"><ext-link xmlns:xlink="http://www.w3.org/1999/xlink" ext-link-type="gen" xlink:href="ON261688" xlink:type="simple">ON261688</ext-link>/<ext-link xmlns:xlink="http://www.w3.org/1999/xlink" ext-link-type="gen" xlink:href="ON261776" xlink:type="simple">ON261776</ext-link></td><td rowspan="1" colspan="1">HBUMM05089c2</td><td rowspan="2" colspan="1">Haikou, Hainan; coll. Wu, M., 2005-VIII-15</td></tr><tr><td rowspan="1" colspan="1"><ext-link xmlns:xlink="http://www.w3.org/1999/xlink" ext-link-type="gen" xlink:href="ON261689" xlink:type="simple">ON261689</ext-link>/<ext-link xmlns:xlink="http://www.w3.org/1999/xlink" ext-link-type="gen" xlink:href="ON261777" xlink:type="simple">ON261777</ext-link></td><td rowspan="1" colspan="1">HBUMM05089c4</td></tr><tr><td rowspan="1" colspan="4">
                        <bold><italic><tp:taxon-name><tp:taxon-name-part taxon-name-part-type="genus" reg="Aegista">Aegista</tp:taxon-name-part></tp:taxon-name></italic> Albers, 1850</bold>
                      </td></tr><tr><td rowspan="1" colspan="1"><italic><tp:taxon-name><tp:taxon-name-part taxon-name-part-type="genus" reg="Aegista">Aegista</tp:taxon-name-part><tp:taxon-name-part taxon-name-part-type="species" reg="chinensis">chinensis</tp:taxon-name-part></tp:taxon-name></italic> (Philippi, 1845)</td><td rowspan="1" colspan="1"><ext-link xmlns:xlink="http://www.w3.org/1999/xlink" ext-link-type="gen" xlink:href="ON261690" xlink:type="simple">ON261690</ext-link>/<ext-link xmlns:xlink="http://www.w3.org/1999/xlink" ext-link-type="gen" xlink:href="ON261778" xlink:type="simple">ON261778</ext-link></td><td rowspan="1" colspan="1">HBUMM06480</td><td rowspan="1" colspan="1">Zhenjiang, Jiangsu; coll. Wu, M., Xu, Q., 2011-VI-12</td></tr><tr><td rowspan="1" colspan="4">
                        <bold><italic><tp:taxon-name><tp:taxon-name-part taxon-name-part-type="genus" reg="Bradybaena">Bradybaena</tp:taxon-name-part></tp:taxon-name></italic> H. Beck, 1837</bold>
                      </td></tr><tr><td rowspan="4" colspan="1"><italic><tp:taxon-name><tp:taxon-name-part taxon-name-part-type="genus" reg="Bradybaena">Bradybaena</tp:taxon-name-part><tp:taxon-name-part taxon-name-part-type="species" reg="brevispira">brevispira</tp:taxon-name-part></tp:taxon-name></italic> (H. Adams, 1870)</td><td rowspan="1" colspan="1"><ext-link xmlns:xlink="http://www.w3.org/1999/xlink" ext-link-type="gen" xlink:href="ON261691" xlink:type="simple">ON261691</ext-link>/<ext-link xmlns:xlink="http://www.w3.org/1999/xlink" ext-link-type="gen" xlink:href="ON261779" xlink:type="simple">ON261779</ext-link></td><td rowspan="1" colspan="1">HBUMM05104_2</td><td rowspan="1" colspan="1">Zhongxian, Chongqing; coll. Wu, M., 2004-VII-16</td></tr><tr><td rowspan="1" colspan="1"><ext-link xmlns:xlink="http://www.w3.org/1999/xlink" ext-link-type="gen" xlink:href="ON261692" xlink:type="simple">ON261692</ext-link>/<ext-link xmlns:xlink="http://www.w3.org/1999/xlink" ext-link-type="gen" xlink:href="ON261780" xlink:type="simple">ON261780</ext-link></td><td rowspan="1" colspan="1">HBUMM05122_2</td><td rowspan="2" colspan="1">Fengjie, Chongqing; coll. Wu, M., 2004-VII-18</td></tr><tr><td rowspan="1" colspan="1"><ext-link xmlns:xlink="http://www.w3.org/1999/xlink" ext-link-type="gen" xlink:href="ON261693" xlink:type="simple">ON261693</ext-link>/<ext-link xmlns:xlink="http://www.w3.org/1999/xlink" ext-link-type="gen" xlink:href="ON261781" xlink:type="simple">ON261781</ext-link></td><td rowspan="1" colspan="1">HBUMM05122_3</td></tr><tr><td rowspan="1" colspan="1"><ext-link xmlns:xlink="http://www.w3.org/1999/xlink" ext-link-type="gen" xlink:href="ON261694" xlink:type="simple">ON261694</ext-link>/<ext-link xmlns:xlink="http://www.w3.org/1999/xlink" ext-link-type="gen" xlink:href="ON261782" xlink:type="simple">ON261782</ext-link></td><td rowspan="1" colspan="1">HBUMM05112_2</td><td rowspan="1" colspan="1">Guangan [广安], Sichuan; coll. Wu, M.</td></tr><tr><td rowspan="2" colspan="1"><italic><tp:taxon-name><tp:taxon-name-part taxon-name-part-type="genus" reg="Bradybaena">Bradybaena</tp:taxon-name-part><tp:taxon-name-part taxon-name-part-type="species" reg="controversa">controversa</tp:taxon-name-part><tp:taxon-name-part taxon-name-part-type="subspecies" reg="monotaeniata">monotaeniata</tp:taxon-name-part></tp:taxon-name></italic> Pilsbry, 1934</td><td rowspan="1" colspan="1"><ext-link xmlns:xlink="http://www.w3.org/1999/xlink" ext-link-type="gen" xlink:href="ON261695" xlink:type="simple">ON261695</ext-link>/<ext-link xmlns:xlink="http://www.w3.org/1999/xlink" ext-link-type="gen" xlink:href="ON261783" xlink:type="simple">ON261783</ext-link></td><td rowspan="1" colspan="1">HBUMM01031_2</td><td rowspan="2" colspan="1">Maoxian, Sichuan; coll. Wu, M., 2001-X-11</td></tr><tr><td rowspan="1" colspan="1"><ext-link xmlns:xlink="http://www.w3.org/1999/xlink" ext-link-type="gen" xlink:href="ON261696" xlink:type="simple">ON261696</ext-link>/<ext-link xmlns:xlink="http://www.w3.org/1999/xlink" ext-link-type="gen" xlink:href="ON261784" xlink:type="simple">ON261784</ext-link></td><td rowspan="1" colspan="1">HBUMM01031_3</td></tr><tr><td rowspan="1" colspan="1"><italic><tp:taxon-name><tp:taxon-name-part taxon-name-part-type="genus" reg="Bradybaena">Bradybaena</tp:taxon-name-part><tp:taxon-name-part taxon-name-part-type="species" reg="eris">eris</tp:taxon-name-part><tp:taxon-name-part taxon-name-part-type="subspecies" reg="pachychila">pachychila</tp:taxon-name-part></tp:taxon-name></italic> (Möllendorff, 1899)</td><td rowspan="1" colspan="1"><ext-link xmlns:xlink="http://www.w3.org/1999/xlink" ext-link-type="gen" xlink:href="ON261697" xlink:type="simple">ON261697</ext-link>/<ext-link xmlns:xlink="http://www.w3.org/1999/xlink" ext-link-type="gen" xlink:href="ON261785" xlink:type="simple">ON261785</ext-link></td><td rowspan="1" colspan="1">HBUMM05493_3</td><td rowspan="1" colspan="1">Wenxian, Gansu; coll. Wu, M., 2006-IX-28</td></tr><tr><td rowspan="1" colspan="1"><italic><tp:taxon-name><tp:taxon-name-part taxon-name-part-type="genus" reg="Bradybaena">Bradybaena</tp:taxon-name-part><tp:taxon-name-part taxon-name-part-type="species" reg="qixiaensis">qixiaensis</tp:taxon-name-part></tp:taxon-name></italic> Wu &amp; Asami, 2017</td><td rowspan="1" colspan="1"><ext-link xmlns:xlink="http://www.w3.org/1999/xlink" ext-link-type="gen" xlink:href="MW810081" xlink:type="simple">MW810081</ext-link>*/<ext-link xmlns:xlink="http://www.w3.org/1999/xlink" ext-link-type="gen" xlink:href="ON261787" xlink:type="simple">ON261787</ext-link></td><td rowspan="1" colspan="1">HBUMM06900_1/HBUMM06900_2</td><td rowspan="1" colspan="1">Qixiashan [栖霞山], Jiangsu; coll. Wu, M.</td></tr><tr><td rowspan="1" colspan="1"><italic><tp:taxon-name><tp:taxon-name-part taxon-name-part-type="genus" reg="Bradybaena">Bradybaena</tp:taxon-name-part><tp:taxon-name-part taxon-name-part-type="species" reg="similaris">similaris</tp:taxon-name-part></tp:taxon-name></italic> (Rang, 1831)</td><td rowspan="1" colspan="1"><ext-link xmlns:xlink="http://www.w3.org/1999/xlink" ext-link-type="gen" xlink:href="HQ245444" xlink:type="simple">HQ245444</ext-link>*/<ext-link xmlns:xlink="http://www.w3.org/1999/xlink" ext-link-type="gen" xlink:href="AY014138" xlink:type="simple">AY014138</ext-link>*</td><td rowspan="1" colspan="1">/</td><td rowspan="1" colspan="1">Koehler, unpublished data; <xref ref-type="bibr" rid="B61">Wade et al. 2001</xref></td></tr><tr><td rowspan="4" colspan="1"><italic><tp:taxon-name><tp:taxon-name-part taxon-name-part-type="genus" reg="Bradybaena">Bradybaena</tp:taxon-name-part><tp:taxon-name-part taxon-name-part-type="species" reg="strictotaenia">strictotaenia</tp:taxon-name-part></tp:taxon-name></italic> (Möllendorff, 1899)</td><td rowspan="1" colspan="1"><ext-link xmlns:xlink="http://www.w3.org/1999/xlink" ext-link-type="gen" xlink:href="ON261701" xlink:type="simple">ON261701</ext-link>/<ext-link xmlns:xlink="http://www.w3.org/1999/xlink" ext-link-type="gen" xlink:href="ON261790" xlink:type="simple">ON261790</ext-link></td><td rowspan="1" colspan="1">HBUMM05406_2</td><td rowspan="2" colspan="1">Wenxian, Gansu; coll. Wu, M., 2006-IX-27</td></tr><tr><td rowspan="1" colspan="1"><ext-link xmlns:xlink="http://www.w3.org/1999/xlink" ext-link-type="gen" xlink:href="ON261702" xlink:type="simple">ON261702</ext-link>/<ext-link xmlns:xlink="http://www.w3.org/1999/xlink" ext-link-type="gen" xlink:href="ON261791" xlink:type="simple">ON261791</ext-link></td><td rowspan="1" colspan="1">HBUMM05406_3</td></tr><tr><td rowspan="1" colspan="1"><ext-link xmlns:xlink="http://www.w3.org/1999/xlink" ext-link-type="gen" xlink:href="ON261699" xlink:type="simple">ON261699</ext-link>/<ext-link xmlns:xlink="http://www.w3.org/1999/xlink" ext-link-type="gen" xlink:href="ON261788" xlink:type="simple">ON261788</ext-link></td><td rowspan="1" colspan="1">HBUMM05446_2</td><td rowspan="2" colspan="1">Wenxian, Gansu; coll. Wu, M., 2006-IX-27</td></tr><tr><td rowspan="1" colspan="1"><ext-link xmlns:xlink="http://www.w3.org/1999/xlink" ext-link-type="gen" xlink:href="ON261700" xlink:type="simple">ON261700</ext-link>/<ext-link xmlns:xlink="http://www.w3.org/1999/xlink" ext-link-type="gen" xlink:href="ON261789" xlink:type="simple">ON261789</ext-link></td><td rowspan="1" colspan="1">HBUMM05446_3</td></tr><tr><td rowspan="1" colspan="1"><italic><tp:taxon-name><tp:taxon-name-part taxon-name-part-type="genus" reg="Bradybaena">Bradybaena</tp:taxon-name-part><tp:taxon-name-part taxon-name-part-type="species" reg="sueshanensis">sueshanensis</tp:taxon-name-part></tp:taxon-name></italic> Pilsbry, 1934</td><td rowspan="1" colspan="1"><ext-link xmlns:xlink="http://www.w3.org/1999/xlink" ext-link-type="gen" xlink:href="ON261703" xlink:type="simple">ON261703</ext-link>/<ext-link xmlns:xlink="http://www.w3.org/1999/xlink" ext-link-type="gen" xlink:href="ON261792" xlink:type="simple">ON261792</ext-link></td><td rowspan="1" colspan="1">HBUMM06603</td><td rowspan="1" colspan="1">Jiuzhaigouxian, Sichuan; coll. Wu, M., 2011-VIII-11</td></tr><tr><td rowspan="2" colspan="1"><italic><tp:taxon-name><tp:taxon-name-part taxon-name-part-type="genus" reg="Bradybaena">Bradybaena</tp:taxon-name-part><tp:taxon-name-part taxon-name-part-type="species" reg="twenhuaensis">twenhuaensis</tp:taxon-name-part></tp:taxon-name></italic> (Ping &amp; Yen, 1932)</td><td rowspan="1" colspan="1"><ext-link xmlns:xlink="http://www.w3.org/1999/xlink" ext-link-type="gen" xlink:href="ON261704" xlink:type="simple">ON261704</ext-link>/<ext-link xmlns:xlink="http://www.w3.org/1999/xlink" ext-link-type="gen" xlink:href="ON261793" xlink:type="simple">ON261793</ext-link></td><td rowspan="1" colspan="1">HBUMM08276a1</td><td rowspan="2" colspan="1">Changbaishan [长白山], Jilin; coll. Shen, X.-F., 2018-VIII-18</td></tr><tr><td rowspan="1" colspan="1"><ext-link xmlns:xlink="http://www.w3.org/1999/xlink" ext-link-type="gen" xlink:href="ON261705" xlink:type="simple">ON261705</ext-link>/<ext-link xmlns:xlink="http://www.w3.org/1999/xlink" ext-link-type="gen" xlink:href="ON261794" xlink:type="simple">ON261794</ext-link></td><td rowspan="1" colspan="1">HBUMM08276a2</td></tr><tr><td rowspan="1" colspan="4">
                        <bold><italic><tp:taxon-name><tp:taxon-name-part taxon-name-part-type="genus" reg="Buliminidius">Buliminidius</tp:taxon-name-part></tp:taxon-name></italic> Heude, 1890</bold>
                      </td></tr><tr><td rowspan="1" colspan="1"><italic><tp:taxon-name><tp:taxon-name-part taxon-name-part-type="genus" reg="Buliminidius">Buliminidius</tp:taxon-name-part><tp:taxon-name-part taxon-name-part-type="species" reg="achatininus">achatininus</tp:taxon-name-part></tp:taxon-name></italic> (Möllendorff, 1899)</td><td rowspan="1" colspan="1"><ext-link xmlns:xlink="http://www.w3.org/1999/xlink" ext-link-type="gen" xlink:href="ON261758" xlink:type="simple">ON261758</ext-link>/<ext-link xmlns:xlink="http://www.w3.org/1999/xlink" ext-link-type="gen" xlink:href="ON261848" xlink:type="simple">ON261848</ext-link></td><td rowspan="1" colspan="1">HBUMM06678</td><td rowspan="1" colspan="1">Wenxian, Gansu; coll. Wu, M., 2011-VIII-9</td></tr><tr><td rowspan="1" colspan="1"><italic><tp:taxon-name><tp:taxon-name-part taxon-name-part-type="genus" reg="Buliminidius">Buliminidius</tp:taxon-name-part><tp:taxon-name-part taxon-name-part-type="species" reg="hirsutus">hirsutus</tp:taxon-name-part></tp:taxon-name></italic> (Möllendorff, 1899)</td><td rowspan="1" colspan="1"><ext-link xmlns:xlink="http://www.w3.org/1999/xlink" ext-link-type="gen" xlink:href="ON261759" xlink:type="simple">ON261759</ext-link>/<ext-link xmlns:xlink="http://www.w3.org/1999/xlink" ext-link-type="gen" xlink:href="ON261849" xlink:type="simple">ON261849</ext-link></td><td rowspan="1" colspan="1">HBUMM06676</td><td rowspan="1" colspan="1">Wenxian, Gansu; coll. Wu, M., 2011-VIII-9</td></tr><tr><td rowspan="1" colspan="4">
                        <bold><italic><tp:taxon-name><tp:taxon-name-part taxon-name-part-type="genus" reg="Camaenella">Camaenella</tp:taxon-name-part></tp:taxon-name></italic> Pilsbry, 1893</bold>
                      </td></tr><tr><td rowspan="3" colspan="1"><italic><tp:taxon-name><tp:taxon-name-part taxon-name-part-type="genus" reg="Camaenella">Camaenella</tp:taxon-name-part><tp:taxon-name-part taxon-name-part-type="species" reg="platyodon">platyodon</tp:taxon-name-part></tp:taxon-name></italic> (L. Pfeiffer, 1846)</td><td rowspan="1" colspan="1"><ext-link xmlns:xlink="http://www.w3.org/1999/xlink" ext-link-type="gen" xlink:href="ON261706" xlink:type="simple">ON261706</ext-link>/<ext-link xmlns:xlink="http://www.w3.org/1999/xlink" ext-link-type="gen" xlink:href="ON261795" xlink:type="simple">ON261795</ext-link></td><td rowspan="1" colspan="1">HBUMM05089a_2</td><td rowspan="3" colspan="1">Haikou [海口], Hainan; coll. Wu, M., 2005-VIII-15</td></tr><tr><td rowspan="1" colspan="1"><ext-link xmlns:xlink="http://www.w3.org/1999/xlink" ext-link-type="gen" xlink:href="ON261707" xlink:type="simple">ON261707</ext-link>/<ext-link xmlns:xlink="http://www.w3.org/1999/xlink" ext-link-type="gen" xlink:href="ON261796" xlink:type="simple">ON261796</ext-link></td><td rowspan="1" colspan="1">HBUMM05089a_3</td></tr><tr><td rowspan="1" colspan="1"><ext-link xmlns:xlink="http://www.w3.org/1999/xlink" ext-link-type="gen" xlink:href="ON261708" xlink:type="simple">ON261708</ext-link>/<ext-link xmlns:xlink="http://www.w3.org/1999/xlink" ext-link-type="gen" xlink:href="ON261797" xlink:type="simple">ON261797</ext-link></td><td rowspan="1" colspan="1">HBUMM05089a_4</td></tr><tr><td rowspan="1" colspan="4">
                        <bold><italic><tp:taxon-name><tp:taxon-name-part taxon-name-part-type="genus" reg="Cathaica">Cathaica</tp:taxon-name-part></tp:taxon-name></italic> Möllendorff, 1884</bold>
                      </td></tr><tr><td rowspan="2" colspan="1"><italic><tp:taxon-name><tp:taxon-name-part taxon-name-part-type="genus" reg="Cathaica">Cathaica</tp:taxon-name-part><tp:taxon-name-part taxon-name-part-type="species" reg="ottoi">ottoi</tp:taxon-name-part></tp:taxon-name></italic> Pilsbry, 1934</td><td rowspan="1" colspan="1"><ext-link xmlns:xlink="http://www.w3.org/1999/xlink" ext-link-type="gen" xlink:href="ON261709" xlink:type="simple">ON261709</ext-link>/<ext-link xmlns:xlink="http://www.w3.org/1999/xlink" ext-link-type="gen" xlink:href="ON261798" xlink:type="simple">ON261798</ext-link></td><td rowspan="1" colspan="1">HBUMM08358a1</td><td rowspan="2" colspan="1">Wenchuanxian, Sichuan; coll., Liu, Z.-P., 2019-VII-5</td></tr><tr><td rowspan="1" colspan="1"><ext-link xmlns:xlink="http://www.w3.org/1999/xlink" ext-link-type="gen" xlink:href="ON261710" xlink:type="simple">ON261710</ext-link>/<ext-link xmlns:xlink="http://www.w3.org/1999/xlink" ext-link-type="gen" xlink:href="ON261799" xlink:type="simple">ON261799</ext-link></td><td rowspan="1" colspan="1">HBUMM08358a3</td></tr><tr><td rowspan="2" colspan="1"><italic><tp:taxon-name><tp:taxon-name-part taxon-name-part-type="genus" reg="Cathaica">Cathaica</tp:taxon-name-part><tp:taxon-name-part taxon-name-part-type="species" reg="fasciola">fasciola</tp:taxon-name-part></tp:taxon-name></italic> (Draparnaud, 1801)</td><td rowspan="1" colspan="1"><ext-link xmlns:xlink="http://www.w3.org/1999/xlink" ext-link-type="gen" xlink:href="ON261711" xlink:type="simple">ON261711</ext-link>/<ext-link xmlns:xlink="http://www.w3.org/1999/xlink" ext-link-type="gen" xlink:href="ON261800" xlink:type="simple">ON261800</ext-link></td><td rowspan="1" colspan="1">HBUMM05168_1</td><td rowspan="1" colspan="1">Haidian [海淀], Beijing; coll. Wu, M., 2006-VII</td></tr><tr><td rowspan="1" colspan="1"><ext-link xmlns:xlink="http://www.w3.org/1999/xlink" ext-link-type="gen" xlink:href="ON261712" xlink:type="simple">ON261712</ext-link>/<ext-link xmlns:xlink="http://www.w3.org/1999/xlink" ext-link-type="gen" xlink:href="ON261801" xlink:type="simple">ON261801</ext-link></td><td rowspan="1" colspan="1">HBUMM05368_3</td><td rowspan="1" colspan="1">Qingdao [青岛], Shandong; coll. Wu, M., 2006-X-17</td></tr><tr><td rowspan="2" colspan="1"><italic><tp:taxon-name><tp:taxon-name-part taxon-name-part-type="genus" reg="Cathaica">Cathaica</tp:taxon-name-part><tp:taxon-name-part taxon-name-part-type="species" reg="gansuica">gansuica</tp:taxon-name-part></tp:taxon-name></italic> Möllendorff, 1899</td><td rowspan="1" colspan="1"><ext-link xmlns:xlink="http://www.w3.org/1999/xlink" ext-link-type="gen" xlink:href="ON261714" xlink:type="simple">ON261714</ext-link>/<ext-link xmlns:xlink="http://www.w3.org/1999/xlink" ext-link-type="gen" xlink:href="ON261803" xlink:type="simple">ON261803</ext-link></td><td rowspan="1" colspan="1">HBUMM05602cb</td><td rowspan="1" colspan="1">Wudu, Gansu; coll. Liu, J.-M. and Zheng, W., 2006-IX-30</td></tr><tr><td rowspan="1" colspan="1"><ext-link xmlns:xlink="http://www.w3.org/1999/xlink" ext-link-type="gen" xlink:href="ON261713" xlink:type="simple">ON261713</ext-link>/<ext-link xmlns:xlink="http://www.w3.org/1999/xlink" ext-link-type="gen" xlink:href="ON261802" xlink:type="simple">ON261802</ext-link></td><td rowspan="1" colspan="1">HBUMM05655</td><td rowspan="1" colspan="1">Dangchang, Gansu; coll. Liu, J.-M. and Zheng, W., 2006-X-2</td></tr><tr><td rowspan="1" colspan="1"><italic><tp:taxon-name><tp:taxon-name-part taxon-name-part-type="genus" reg="Cathaica">Cathaica</tp:taxon-name-part><tp:taxon-name-part taxon-name-part-type="species" reg="ochthephiloides">ochthephiloides</tp:taxon-name-part></tp:taxon-name></italic> Möllendorff, 1899</td><td rowspan="1" colspan="1"><ext-link xmlns:xlink="http://www.w3.org/1999/xlink" ext-link-type="gen" xlink:href="ON261715" xlink:type="simple">ON261715</ext-link>/<ext-link xmlns:xlink="http://www.w3.org/1999/xlink" ext-link-type="gen" xlink:href="ON261804" xlink:type="simple">ON261804</ext-link></td><td rowspan="1" colspan="1">HBUMM06560</td><td rowspan="1" colspan="1">Jiuzhaigouxian, Sichuan; coll. Wu, M., 2011-VIII-14</td></tr><tr><td rowspan="1" colspan="1"><italic><tp:taxon-name><tp:taxon-name-part taxon-name-part-type="genus" reg="Cathaica">Cathaica</tp:taxon-name-part><tp:taxon-name-part taxon-name-part-type="species" reg="pulveratricula">pulveratricula</tp:taxon-name-part></tp:taxon-name></italic> (Martens, 1882)</td><td rowspan="1" colspan="1"><ext-link xmlns:xlink="http://www.w3.org/1999/xlink" ext-link-type="gen" xlink:href="ON261716" xlink:type="simple">ON261716</ext-link>/<ext-link xmlns:xlink="http://www.w3.org/1999/xlink" ext-link-type="gen" xlink:href="ON261805" xlink:type="simple">ON261805</ext-link></td><td rowspan="1" colspan="1">HBUMM08208a</td><td rowspan="1" colspan="1">Dingxi, Gansu; coll. Shen, X.-F., 2017-VIII-4</td></tr><tr><td rowspan="1" colspan="4">
                        <bold><italic><tp:taxon-name><tp:taxon-name-part taxon-name-part-type="genus" reg="Karaftohelix">Karaftohelix</tp:taxon-name-part></tp:taxon-name></italic> Pilsbry, 1927</bold>
                      </td></tr><tr><td rowspan="1" colspan="1"><italic><tp:taxon-name><tp:taxon-name-part taxon-name-part-type="genus" reg="Karaftohelix">Karaftohelix</tp:taxon-name-part><tp:taxon-name-part taxon-name-part-type="species" reg="middendorffi">middendorffi</tp:taxon-name-part></tp:taxon-name></italic> (Gerstfeldt, 1859)</td><td rowspan="1" colspan="1"><ext-link xmlns:xlink="http://www.w3.org/1999/xlink" ext-link-type="gen" xlink:href="ON261698" xlink:type="simple">ON261698</ext-link>/<ext-link xmlns:xlink="http://www.w3.org/1999/xlink" ext-link-type="gen" xlink:href="ON261786" xlink:type="simple">ON261786</ext-link></td><td rowspan="1" colspan="1">HBUMM05933</td><td rowspan="1" colspan="1">forest between Vladivostok and Artion cities, Russia; coll. Sayenko, E.M., 2005-VI-26</td></tr><tr><td rowspan="1" colspan="4">
                        <bold><italic><tp:taxon-name><tp:taxon-name-part taxon-name-part-type="genus" reg="Helix">Helix</tp:taxon-name-part></tp:taxon-name></italic> Linnaeus, 1758</bold>
                      </td></tr><tr><td rowspan="1" colspan="1"><italic><tp:taxon-name><tp:taxon-name-part taxon-name-part-type="genus" reg="Helix">Helix</tp:taxon-name-part><tp:taxon-name-part taxon-name-part-type="species" reg="pomatia">pomatia</tp:taxon-name-part></tp:taxon-name></italic> Linnaeus, 1758</td><td rowspan="1" colspan="1"><ext-link xmlns:xlink="http://www.w3.org/1999/xlink" ext-link-type="gen" xlink:href="KR705016" xlink:type="simple">KR705016</ext-link>*/ <ext-link xmlns:xlink="http://www.w3.org/1999/xlink" ext-link-type="gen" xlink:href="KR705093" xlink:type="simple">KR705093</ext-link>*</td><td rowspan="1" colspan="1">/</td><td rowspan="1" colspan="1">Europe</td></tr><tr><td rowspan="1" colspan="4">
                        <bold><italic><tp:taxon-name><tp:taxon-name-part taxon-name-part-type="genus" reg="Laeocathaica">Laeocathaica</tp:taxon-name-part></tp:taxon-name></italic> Möllendorff, 1899</bold>
                      </td></tr><tr><td rowspan="2" colspan="1"><italic><tp:taxon-name><tp:taxon-name-part taxon-name-part-type="genus" reg="Laeocathaica">Laeocathaica</tp:taxon-name-part><tp:taxon-name-part taxon-name-part-type="species" reg="amdoana">amdoana</tp:taxon-name-part></tp:taxon-name></italic> Möllendorff, 1899</td><td rowspan="1" colspan="1"><ext-link xmlns:xlink="http://www.w3.org/1999/xlink" ext-link-type="gen" xlink:href="ON261746" xlink:type="simple">ON261746</ext-link>/<ext-link xmlns:xlink="http://www.w3.org/1999/xlink" ext-link-type="gen" xlink:href="ON261835" xlink:type="simple">ON261835</ext-link></td><td rowspan="1" colspan="1">HBUMM08432a1</td><td rowspan="2" colspan="1">See in the text</td></tr><tr><td rowspan="1" colspan="1"><ext-link xmlns:xlink="http://www.w3.org/1999/xlink" ext-link-type="gen" xlink:href="ON261741" xlink:type="simple">ON261741</ext-link>/<ext-link xmlns:xlink="http://www.w3.org/1999/xlink" ext-link-type="gen" xlink:href="ON261830" xlink:type="simple">ON261830</ext-link></td><td rowspan="1" colspan="1">HBUMM08432a2</td></tr><tr><td rowspan="4" colspan="1"><italic><tp:taxon-name><tp:taxon-name-part taxon-name-part-type="genus" reg="Laeocathaica">Laeocathaica</tp:taxon-name-part><tp:taxon-name-part taxon-name-part-type="species" reg="carinifera">carinifera</tp:taxon-name-part></tp:taxon-name></italic> (H. Adams, 1870)</td><td rowspan="1" colspan="1"><ext-link xmlns:xlink="http://www.w3.org/1999/xlink" ext-link-type="gen" xlink:href="ON261718" xlink:type="simple">ON261718</ext-link>/<ext-link xmlns:xlink="http://www.w3.org/1999/xlink" ext-link-type="gen" xlink:href="ON261807" xlink:type="simple">ON261807</ext-link></td><td rowspan="1" colspan="1">HBUMM05103_2</td><td rowspan="2" colspan="1">See in the text</td></tr><tr><td rowspan="1" colspan="1"><ext-link xmlns:xlink="http://www.w3.org/1999/xlink" ext-link-type="gen" xlink:href="ON261719" xlink:type="simple">ON261719</ext-link>/<ext-link xmlns:xlink="http://www.w3.org/1999/xlink" ext-link-type="gen" xlink:href="ON261808" xlink:type="simple">ON261808</ext-link></td><td rowspan="1" colspan="1">HBUMM05103_3</td></tr><tr><td rowspan="1" colspan="1"><ext-link xmlns:xlink="http://www.w3.org/1999/xlink" ext-link-type="gen" xlink:href="ON261720" xlink:type="simple">ON261720</ext-link>/<ext-link xmlns:xlink="http://www.w3.org/1999/xlink" ext-link-type="gen" xlink:href="ON261809" xlink:type="simple">ON261809</ext-link></td><td rowspan="1" colspan="1">HBUMM05131_2</td><td rowspan="2" colspan="1">See in the text</td></tr><tr><td rowspan="1" colspan="1"><ext-link xmlns:xlink="http://www.w3.org/1999/xlink" ext-link-type="gen" xlink:href="ON261721" xlink:type="simple">ON261721</ext-link>/<ext-link xmlns:xlink="http://www.w3.org/1999/xlink" ext-link-type="gen" xlink:href="ON261810" xlink:type="simple">ON261810</ext-link></td><td rowspan="1" colspan="1">HBUMM05131_3</td></tr><tr><td rowspan="5" colspan="1"><italic><tp:taxon-name><tp:taxon-name-part taxon-name-part-type="genus" reg="Laeocathaica">Laeocathaica</tp:taxon-name-part><tp:taxon-name-part taxon-name-part-type="species" reg="cheni">cheni</tp:taxon-name-part></tp:taxon-name></italic> Wu, sp. nov.</td><td rowspan="1" colspan="1"><ext-link xmlns:xlink="http://www.w3.org/1999/xlink" ext-link-type="gen" xlink:href="ON261727" xlink:type="simple">ON261727</ext-link>/<ext-link xmlns:xlink="http://www.w3.org/1999/xlink" ext-link-type="gen" xlink:href="ON261816" xlink:type="simple">ON261816</ext-link></td><td rowspan="1" colspan="1">HBUMM08368a</td><td rowspan="3" colspan="1">See in the text</td></tr><tr><td rowspan="1" colspan="1"><ext-link xmlns:xlink="http://www.w3.org/1999/xlink" ext-link-type="gen" xlink:href="ON261728" xlink:type="simple">ON261728</ext-link>/<ext-link xmlns:xlink="http://www.w3.org/1999/xlink" ext-link-type="gen" xlink:href="ON261817" xlink:type="simple">ON261817</ext-link></td><td rowspan="1" colspan="1">HBUMM08368a3</td></tr><tr><td rowspan="1" colspan="1"><ext-link xmlns:xlink="http://www.w3.org/1999/xlink" ext-link-type="gen" xlink:href="ON261729" xlink:type="simple">ON261729</ext-link>/<ext-link xmlns:xlink="http://www.w3.org/1999/xlink" ext-link-type="gen" xlink:href="ON261818" xlink:type="simple">ON261818</ext-link></td><td rowspan="1" colspan="1">HBUMM08368a4</td></tr><tr><td rowspan="1" colspan="1"><ext-link xmlns:xlink="http://www.w3.org/1999/xlink" ext-link-type="gen" xlink:href="ON261751" xlink:type="simple">ON261751</ext-link>/<ext-link xmlns:xlink="http://www.w3.org/1999/xlink" ext-link-type="gen" xlink:href="ON261840" xlink:type="simple">ON261840</ext-link></td><td rowspan="1" colspan="1">HBUMM08428a2</td><td rowspan="2" colspan="1">See in the text</td></tr><tr><td rowspan="1" colspan="1"><ext-link xmlns:xlink="http://www.w3.org/1999/xlink" ext-link-type="gen" xlink:href="ON261737" xlink:type="simple">ON261737</ext-link>/<ext-link xmlns:xlink="http://www.w3.org/1999/xlink" ext-link-type="gen" xlink:href="ON261826" xlink:type="simple">ON261826</ext-link></td><td rowspan="1" colspan="1">HBUMM08428a4</td></tr><tr><td rowspan="1" colspan="1"><italic><tp:taxon-name><tp:taxon-name-part taxon-name-part-type="genus" reg="Laeocathaica">Laeocathaica</tp:taxon-name-part><tp:taxon-name-part taxon-name-part-type="species" reg="distinguenda">distinguenda</tp:taxon-name-part></tp:taxon-name></italic> Möllendorff, 1899</td><td rowspan="1" colspan="1"><ext-link xmlns:xlink="http://www.w3.org/1999/xlink" ext-link-type="gen" xlink:href="ON261717" xlink:type="simple">ON261717</ext-link>/<ext-link xmlns:xlink="http://www.w3.org/1999/xlink" ext-link-type="gen" xlink:href="ON261806" xlink:type="simple">ON261806</ext-link></td><td rowspan="1" colspan="1">HBUMM05407_3</td><td rowspan="1" colspan="1">See in the text</td></tr><tr><td rowspan="3" colspan="1"><italic><tp:taxon-name><tp:taxon-name-part taxon-name-part-type="genus" reg="Laeocathaica">Laeocathaica</tp:taxon-name-part><tp:taxon-name-part taxon-name-part-type="species" reg="filippina">filippina</tp:taxon-name-part></tp:taxon-name></italic> (Heude, 1882)</td><td rowspan="1" colspan="1"><ext-link xmlns:xlink="http://www.w3.org/1999/xlink" ext-link-type="gen" xlink:href="ON261730" xlink:type="simple">ON261730</ext-link>/<ext-link xmlns:xlink="http://www.w3.org/1999/xlink" ext-link-type="gen" xlink:href="ON261819" xlink:type="simple">ON261819</ext-link></td><td rowspan="1" colspan="1">HBUMM01256b_2</td><td rowspan="2" colspan="1">See in the text</td></tr><tr><td rowspan="1" colspan="1"><ext-link xmlns:xlink="http://www.w3.org/1999/xlink" ext-link-type="gen" xlink:href="ON261731" xlink:type="simple">ON261731</ext-link>/<ext-link xmlns:xlink="http://www.w3.org/1999/xlink" ext-link-type="gen" xlink:href="ON261820" xlink:type="simple">ON261820</ext-link></td><td rowspan="1" colspan="1">HBUMM01256b_3</td></tr><tr><td rowspan="1" colspan="1"><ext-link xmlns:xlink="http://www.w3.org/1999/xlink" ext-link-type="gen" xlink:href="ON261732" xlink:type="simple">ON261732</ext-link>/<ext-link xmlns:xlink="http://www.w3.org/1999/xlink" ext-link-type="gen" xlink:href="ON261821" xlink:type="simple">ON261821</ext-link></td><td rowspan="1" colspan="1">HBUMM05097_2</td><td rowspan="1" colspan="1">See in the text</td></tr><tr><td rowspan="1" colspan="1"><italic><tp:taxon-name><tp:taxon-name-part taxon-name-part-type="genus" reg="Laeocathaica">Laeocathaica</tp:taxon-name-part><tp:taxon-name-part taxon-name-part-type="species" reg="odophora">odophora</tp:taxon-name-part></tp:taxon-name></italic> Möllendorff, 1899</td><td rowspan="1" colspan="1"><ext-link xmlns:xlink="http://www.w3.org/1999/xlink" ext-link-type="gen" xlink:href="ON261736" xlink:type="simple">ON261736</ext-link>/<ext-link xmlns:xlink="http://www.w3.org/1999/xlink" ext-link-type="gen" xlink:href="ON261825" xlink:type="simple">ON261825</ext-link></td><td rowspan="1" colspan="1">HBUMM08430a1</td><td rowspan="1" colspan="1">See in the text</td></tr><tr><td rowspan="1" colspan="1"><italic><tp:taxon-name><tp:taxon-name-part taxon-name-part-type="genus" reg="Laeocathaica">Laeocathaica</tp:taxon-name-part><tp:taxon-name-part taxon-name-part-type="species" reg="phaeomphala">phaeomphala</tp:taxon-name-part></tp:taxon-name></italic> Möllendorff, 1899</td><td rowspan="1" colspan="1"><ext-link xmlns:xlink="http://www.w3.org/1999/xlink" ext-link-type="gen" xlink:href="ON261742" xlink:type="simple">ON261742</ext-link>/<ext-link xmlns:xlink="http://www.w3.org/1999/xlink" ext-link-type="gen" xlink:href="ON261831" xlink:type="simple">ON261831</ext-link></td><td rowspan="1" colspan="1">HBUMM08424a2</td><td rowspan="1" colspan="1">See in the text</td></tr><tr><td rowspan="1" colspan="1"><italic><tp:taxon-name><tp:taxon-name-part taxon-name-part-type="genus" reg="Laeocathaica">Laeocathaica</tp:taxon-name-part><tp:taxon-name-part taxon-name-part-type="species" reg="polytyla">polytyla</tp:taxon-name-part></tp:taxon-name></italic> Möllendorff, 1899</td><td rowspan="1" colspan="1"><ext-link xmlns:xlink="http://www.w3.org/1999/xlink" ext-link-type="gen" xlink:href="ON261722" xlink:type="simple">ON261722</ext-link>/<ext-link xmlns:xlink="http://www.w3.org/1999/xlink" ext-link-type="gen" xlink:href="ON261811" xlink:type="simple">ON261811</ext-link></td><td rowspan="1" colspan="1">HBUMM05411_4</td><td rowspan="1" colspan="1">See in the text</td></tr><tr><td rowspan="3" colspan="1"><italic><tp:taxon-name><tp:taxon-name-part taxon-name-part-type="genus" reg="Laeocathaica">Laeocathaica</tp:taxon-name-part><tp:taxon-name-part taxon-name-part-type="species" reg="potanini">potanini</tp:taxon-name-part></tp:taxon-name></italic> Möllendorff, 1899</td><td rowspan="1" colspan="1"><ext-link xmlns:xlink="http://www.w3.org/1999/xlink" ext-link-type="gen" xlink:href="ON261723" xlink:type="simple">ON261723</ext-link>/<ext-link xmlns:xlink="http://www.w3.org/1999/xlink" ext-link-type="gen" xlink:href="ON261812" xlink:type="simple">ON261812</ext-link></td><td rowspan="1" colspan="1">HBUMM05409_2</td><td rowspan="3" colspan="1">See in the text</td></tr><tr><td rowspan="1" colspan="1"><ext-link xmlns:xlink="http://www.w3.org/1999/xlink" ext-link-type="gen" xlink:href="ON261724" xlink:type="simple">ON261724</ext-link>/<ext-link xmlns:xlink="http://www.w3.org/1999/xlink" ext-link-type="gen" xlink:href="ON261813" xlink:type="simple">ON261813</ext-link></td><td rowspan="1" colspan="1">HBUMM05409_3</td></tr><tr><td rowspan="1" colspan="1"><ext-link xmlns:xlink="http://www.w3.org/1999/xlink" ext-link-type="gen" xlink:href="ON261725" xlink:type="simple">ON261725</ext-link>/<ext-link xmlns:xlink="http://www.w3.org/1999/xlink" ext-link-type="gen" xlink:href="ON261814" xlink:type="simple">ON261814</ext-link></td><td rowspan="1" colspan="1">HBUMM05409_4</td></tr><tr><td rowspan="6" colspan="1"><italic><tp:taxon-name><tp:taxon-name-part taxon-name-part-type="genus" reg="Laeocathaica">Laeocathaica</tp:taxon-name-part><tp:taxon-name-part taxon-name-part-type="species" reg="prionotropis">prionotropis</tp:taxon-name-part></tp:taxon-name></italic> Möllendorff, 1899</td><td rowspan="1" colspan="1"><ext-link xmlns:xlink="http://www.w3.org/1999/xlink" ext-link-type="gen" xlink:href="ON261726" xlink:type="simple">ON261726</ext-link>/<ext-link xmlns:xlink="http://www.w3.org/1999/xlink" ext-link-type="gen" xlink:href="ON261815" xlink:type="simple">ON261815</ext-link></td><td rowspan="1" colspan="1">HBUMM05440_3</td><td rowspan="1" colspan="1">See in the text</td></tr><tr><td rowspan="1" colspan="1"><ext-link xmlns:xlink="http://www.w3.org/1999/xlink" ext-link-type="gen" xlink:href="ON261744" xlink:type="simple">ON261744</ext-link>/<ext-link xmlns:xlink="http://www.w3.org/1999/xlink" ext-link-type="gen" xlink:href="ON261833" xlink:type="simple">ON261833</ext-link></td><td rowspan="1" colspan="1">HBUMM08421a1</td><td rowspan="3" colspan="1">See in the text</td></tr><tr><td rowspan="1" colspan="1"><ext-link xmlns:xlink="http://www.w3.org/1999/xlink" ext-link-type="gen" xlink:href="ON261749" xlink:type="simple">ON261749</ext-link>/<ext-link xmlns:xlink="http://www.w3.org/1999/xlink" ext-link-type="gen" xlink:href="ON261838" xlink:type="simple">ON261838</ext-link></td><td rowspan="1" colspan="1">HBUMM08421a3</td></tr><tr><td rowspan="1" colspan="1"><ext-link xmlns:xlink="http://www.w3.org/1999/xlink" ext-link-type="gen" xlink:href="ON261748" xlink:type="simple">ON261748</ext-link>/<ext-link xmlns:xlink="http://www.w3.org/1999/xlink" ext-link-type="gen" xlink:href="ON261837" xlink:type="simple">ON261837</ext-link></td><td rowspan="1" colspan="1">HBUMM08421a4</td></tr><tr><td rowspan="1" colspan="1"><ext-link xmlns:xlink="http://www.w3.org/1999/xlink" ext-link-type="gen" xlink:href="ON261739" xlink:type="simple">ON261739</ext-link>/<ext-link xmlns:xlink="http://www.w3.org/1999/xlink" ext-link-type="gen" xlink:href="ON261828" xlink:type="simple">ON261828</ext-link></td><td rowspan="1" colspan="1">HBUMM08423a1</td><td rowspan="2" colspan="1">See in the text</td></tr><tr><td rowspan="1" colspan="1"><ext-link xmlns:xlink="http://www.w3.org/1999/xlink" ext-link-type="gen" xlink:href="ON261747" xlink:type="simple">ON261747</ext-link>/<ext-link xmlns:xlink="http://www.w3.org/1999/xlink" ext-link-type="gen" xlink:href="ON261836" xlink:type="simple">ON261836</ext-link></td><td rowspan="1" colspan="1">HBUMM08423a2</td></tr><tr><td rowspan="1" colspan="1"><italic><tp:taxon-name><tp:taxon-name-part taxon-name-part-type="genus" reg="Laeocathaica">Laeocathaica</tp:taxon-name-part><tp:taxon-name-part taxon-name-part-type="species" reg="qiminglii">qiminglii</tp:taxon-name-part></tp:taxon-name></italic> Wu, sp. nov.</td><td rowspan="1" colspan="1"><ext-link xmlns:xlink="http://www.w3.org/1999/xlink" ext-link-type="gen" xlink:href="ON261740" xlink:type="simple">ON261740</ext-link>/<ext-link xmlns:xlink="http://www.w3.org/1999/xlink" ext-link-type="gen" xlink:href="ON261829" xlink:type="simple">ON261829</ext-link></td><td rowspan="1" colspan="1">HBUMM08422a1</td><td rowspan="1" colspan="1">See in the text</td></tr><tr><td rowspan="3" colspan="1"><italic><tp:taxon-name><tp:taxon-name-part taxon-name-part-type="genus" reg="Laeocathaica">Laeocathaica</tp:taxon-name-part><tp:taxon-name-part taxon-name-part-type="species" reg="stenochone">stenochone</tp:taxon-name-part></tp:taxon-name></italic> Möllendorff, 1899</td><td rowspan="1" colspan="1"><ext-link xmlns:xlink="http://www.w3.org/1999/xlink" ext-link-type="gen" xlink:href="ON261743" xlink:type="simple">ON261743</ext-link>/<ext-link xmlns:xlink="http://www.w3.org/1999/xlink" ext-link-type="gen" xlink:href="ON261832" xlink:type="simple">ON261832</ext-link></td><td rowspan="1" colspan="1">HBUMM08431a1</td><td rowspan="3" colspan="1">See in the text</td></tr><tr><td rowspan="1" colspan="1"><ext-link xmlns:xlink="http://www.w3.org/1999/xlink" ext-link-type="gen" xlink:href="ON261738" xlink:type="simple">ON261738</ext-link>/<ext-link xmlns:xlink="http://www.w3.org/1999/xlink" ext-link-type="gen" xlink:href="ON261827" xlink:type="simple">ON261827</ext-link></td><td rowspan="1" colspan="1">HBUMM08431a2</td></tr><tr><td rowspan="1" colspan="1"><ext-link xmlns:xlink="http://www.w3.org/1999/xlink" ext-link-type="gen" xlink:href="ON261750" xlink:type="simple">ON261750</ext-link>/<ext-link xmlns:xlink="http://www.w3.org/1999/xlink" ext-link-type="gen" xlink:href="ON261839" xlink:type="simple">ON261839</ext-link></td><td rowspan="1" colspan="1">HBUMM08431a3</td></tr><tr><td rowspan="4" colspan="1"><italic><tp:taxon-name><tp:taxon-name-part taxon-name-part-type="genus" reg="Laeocathaica">Laeocathaica</tp:taxon-name-part><tp:taxon-name-part taxon-name-part-type="species" reg="tropidorhaphe">tropidorhaphe</tp:taxon-name-part></tp:taxon-name></italic> Möllendorff, 1899</td><td rowspan="1" colspan="1"><ext-link xmlns:xlink="http://www.w3.org/1999/xlink" ext-link-type="gen" xlink:href="ON261733" xlink:type="simple">ON261733</ext-link>/<ext-link xmlns:xlink="http://www.w3.org/1999/xlink" ext-link-type="gen" xlink:href="ON261822" xlink:type="simple">ON261822</ext-link></td><td rowspan="1" colspan="1">HBUMM05688</td><td rowspan="1" colspan="1">See in the text</td></tr><tr><td rowspan="1" colspan="1"><ext-link xmlns:xlink="http://www.w3.org/1999/xlink" ext-link-type="gen" xlink:href="ON261735" xlink:type="simple">ON261735</ext-link>/<ext-link xmlns:xlink="http://www.w3.org/1999/xlink" ext-link-type="gen" xlink:href="ON261824" xlink:type="simple">ON261824</ext-link></td><td rowspan="1" colspan="1">HBUMM05617</td><td rowspan="1" colspan="1">See in the text</td></tr><tr><td rowspan="1" colspan="1"><ext-link xmlns:xlink="http://www.w3.org/1999/xlink" ext-link-type="gen" xlink:href="ON261734" xlink:type="simple">ON261734</ext-link>/<ext-link xmlns:xlink="http://www.w3.org/1999/xlink" ext-link-type="gen" xlink:href="ON261823" xlink:type="simple">ON261823</ext-link></td><td rowspan="1" colspan="1">HBUMM05716</td><td rowspan="1" colspan="1">See in the text</td></tr><tr><td rowspan="1" colspan="1"><ext-link xmlns:xlink="http://www.w3.org/1999/xlink" ext-link-type="gen" xlink:href="ON261745" xlink:type="simple">ON261745</ext-link>/<ext-link xmlns:xlink="http://www.w3.org/1999/xlink" ext-link-type="gen" xlink:href="ON261834" xlink:type="simple">ON261834</ext-link></td><td rowspan="1" colspan="1">HBUMM08425a1</td><td rowspan="1" colspan="1">See in the text</td></tr><tr><td rowspan="1" colspan="4">
                        <bold><italic><tp:taxon-name><tp:taxon-name-part taxon-name-part-type="genus" reg="Metodontia">Metodontia</tp:taxon-name-part></tp:taxon-name></italic> Möllendorff, 1886</bold>
                      </td></tr><tr><td rowspan="3" colspan="1"><italic><tp:taxon-name><tp:taxon-name-part taxon-name-part-type="genus" reg="Metodontia">Metodontia</tp:taxon-name-part><tp:taxon-name-part taxon-name-part-type="species" reg="houaiensis">houaiensis</tp:taxon-name-part></tp:taxon-name></italic> (Crosse, 1882)</td><td rowspan="1" colspan="1"><ext-link xmlns:xlink="http://www.w3.org/1999/xlink" ext-link-type="gen" xlink:href="ON261752" xlink:type="simple">ON261752</ext-link>/<ext-link xmlns:xlink="http://www.w3.org/1999/xlink" ext-link-type="gen" xlink:href="ON261841" xlink:type="simple">ON261841</ext-link></td><td rowspan="1" colspan="1">HBUMM05164_2</td><td rowspan="3" colspan="1">Quyang [曲阳], Hebei; coll. Wu, M., Wu, Q., 2006-V-4</td></tr><tr><td rowspan="1" colspan="1"><ext-link xmlns:xlink="http://www.w3.org/1999/xlink" ext-link-type="gen" xlink:href="ON261753" xlink:type="simple">ON261753</ext-link>/<ext-link xmlns:xlink="http://www.w3.org/1999/xlink" ext-link-type="gen" xlink:href="ON261842" xlink:type="simple">ON261842</ext-link></td><td rowspan="1" colspan="1">HBUMM05164_3</td></tr><tr><td rowspan="1" colspan="1"><ext-link xmlns:xlink="http://www.w3.org/1999/xlink" ext-link-type="gen" xlink:href="ON261754" xlink:type="simple">ON261754</ext-link>/<ext-link xmlns:xlink="http://www.w3.org/1999/xlink" ext-link-type="gen" xlink:href="ON261843" xlink:type="simple">ON261843</ext-link></td><td rowspan="1" colspan="1">HBUMM05164_4</td></tr><tr><td rowspan="1" colspan="4">
                        <bold><italic><tp:taxon-name><tp:taxon-name-part taxon-name-part-type="genus" reg="Nesiohelix">Nesiohelix</tp:taxon-name-part></tp:taxon-name></italic> Kuroda &amp; Emura, 1943</bold>
                      </td></tr><tr><td rowspan="1" colspan="1"><italic><tp:taxon-name><tp:taxon-name-part taxon-name-part-type="genus" reg="Nesiohelix">Nesiohelix</tp:taxon-name-part><tp:taxon-name-part taxon-name-part-type="species" reg="moreletiana">moreletiana</tp:taxon-name-part></tp:taxon-name></italic> (Heude, 1882)</td><td rowspan="1" colspan="1"><ext-link xmlns:xlink="http://www.w3.org/1999/xlink" ext-link-type="gen" xlink:href="MW810080" xlink:type="simple">MW810080</ext-link>*/<ext-link xmlns:xlink="http://www.w3.org/1999/xlink" ext-link-type="gen" xlink:href="ON261844" xlink:type="simple">ON261844</ext-link></td><td rowspan="1" colspan="1">HBUMM06796</td><td rowspan="1" colspan="1">Hangzhou [杭州], Zhejiang; coll. Wu, M., Xu, Q., 2012-V-21</td></tr><tr><td rowspan="1" colspan="4">
                        <bold><italic><tp:taxon-name><tp:taxon-name-part taxon-name-part-type="genus" reg="Plectotropis">Plectotropis</tp:taxon-name-part></tp:taxon-name></italic> E. von Martens, 1860</bold>
                      </td></tr><tr><td rowspan="2" colspan="1"><italic><tp:taxon-name><tp:taxon-name-part taxon-name-part-type="genus" reg="Plectotropis">Plectotropis</tp:taxon-name-part><tp:taxon-name-part taxon-name-part-type="species" reg="sterilis">sterilis</tp:taxon-name-part></tp:taxon-name></italic> (Heude, 1890)</td><td rowspan="1" colspan="1"><ext-link xmlns:xlink="http://www.w3.org/1999/xlink" ext-link-type="gen" xlink:href="ON261755" xlink:type="simple">ON261755</ext-link>/<ext-link xmlns:xlink="http://www.w3.org/1999/xlink" ext-link-type="gen" xlink:href="ON261845" xlink:type="simple">ON261845</ext-link></td><td rowspan="1" colspan="1">HBUMM04909_2</td><td rowspan="2" colspan="1">Badong, Hubei; coll. Wu, M., Wu, Q., Qi, G., 2004-VII-31</td></tr><tr><td rowspan="1" colspan="1"><ext-link xmlns:xlink="http://www.w3.org/1999/xlink" ext-link-type="gen" xlink:href="ON261756" xlink:type="simple">ON261756</ext-link>/<ext-link xmlns:xlink="http://www.w3.org/1999/xlink" ext-link-type="gen" xlink:href="ON261846" xlink:type="simple">ON261846</ext-link></td><td rowspan="1" colspan="1">HBUMM04909_3</td></tr><tr><td rowspan="1" colspan="4">
                        <bold><italic><tp:taxon-name><tp:taxon-name-part taxon-name-part-type="genus" reg="Pseudiberus">Pseudiberus</tp:taxon-name-part></tp:taxon-name></italic> Ancey, 1887</bold>
                      </td></tr><tr><td rowspan="1" colspan="1"><italic><tp:taxon-name><tp:taxon-name-part taxon-name-part-type="genus" reg="Pseudiberus">Pseudiberus</tp:taxon-name-part><tp:taxon-name-part taxon-name-part-type="species" reg="strophostoma">strophostoma</tp:taxon-name-part></tp:taxon-name></italic> (Möllendorff, 1899)</td><td rowspan="1" colspan="1"><ext-link xmlns:xlink="http://www.w3.org/1999/xlink" ext-link-type="gen" xlink:href="ON261757" xlink:type="simple">ON261757</ext-link>/<ext-link xmlns:xlink="http://www.w3.org/1999/xlink" ext-link-type="gen" xlink:href="ON261847" xlink:type="simple">ON261847</ext-link></td><td rowspan="1" colspan="1">HBUMM06586b</td><td rowspan="1" colspan="1">Jiuzhaigouxian, Sichuan; coll. Wu, M., 2011-VIII-14</td></tr><tr><td rowspan="1" colspan="4">
                        <bold><italic><tp:taxon-name><tp:taxon-name-part taxon-name-part-type="genus" reg="Pseudobuliminus">Pseudobuliminus</tp:taxon-name-part></tp:taxon-name></italic> Gredler, 1886</bold>
                      </td></tr><tr><td rowspan="1" colspan="1"><italic><tp:taxon-name><tp:taxon-name-part taxon-name-part-type="genus" reg="Pseudobuliminus">Pseudobuliminus</tp:taxon-name-part><tp:taxon-name-part taxon-name-part-type="species" reg="piligerus">piligerus</tp:taxon-name-part></tp:taxon-name></italic> (Möllendorff, 1899)</td><td rowspan="1" colspan="1"><ext-link xmlns:xlink="http://www.w3.org/1999/xlink" ext-link-type="gen" xlink:href="ON261760" xlink:type="simple">ON261760</ext-link>/<ext-link xmlns:xlink="http://www.w3.org/1999/xlink" ext-link-type="gen" xlink:href="ON261850" xlink:type="simple">ON261850</ext-link></td><td rowspan="1" colspan="1">HBUMM05412_2</td><td rowspan="1" colspan="1">Wenxian, Gansu; coll. Wu, M., 2006-IX-27</td></tr><tr><td rowspan="1" colspan="1"><italic><tp:taxon-name><tp:taxon-name-part taxon-name-part-type="genus" reg="Pseudobuliminus">Pseudobuliminus</tp:taxon-name-part><tp:taxon-name-part taxon-name-part-type="species" reg="subcylindricus">subcylindricus</tp:taxon-name-part></tp:taxon-name></italic> (Möllendorff, 1899)</td><td rowspan="1" colspan="1"><ext-link xmlns:xlink="http://www.w3.org/1999/xlink" ext-link-type="gen" xlink:href="ON261761" xlink:type="simple">ON261761</ext-link>/<ext-link xmlns:xlink="http://www.w3.org/1999/xlink" ext-link-type="gen" xlink:href="ON261851" xlink:type="simple">ON261851</ext-link></td><td rowspan="1" colspan="1">HBUMM06720</td><td rowspan="1" colspan="1">Jiuzhaigouxian, Sichuan; coll. Wu, M., 2011-VIII-12</td></tr><tr><td rowspan="1" colspan="4">
                        <bold><italic><tp:taxon-name><tp:taxon-name-part taxon-name-part-type="genus" reg="Satsuma">Satsuma</tp:taxon-name-part></tp:taxon-name></italic> A. Adams, 1868</bold>
                      </td></tr><tr><td rowspan="2" colspan="1"><italic><tp:taxon-name><tp:taxon-name-part taxon-name-part-type="genus" reg="Satsuma">Satsuma</tp:taxon-name-part><tp:taxon-name-part taxon-name-part-type="species" reg="guandi">guandi</tp:taxon-name-part></tp:taxon-name></italic> Zhang, Zhu &amp; Lyu, 2020</td><td rowspan="1" colspan="1"><ext-link xmlns:xlink="http://www.w3.org/1999/xlink" ext-link-type="gen" xlink:href="MW804648" xlink:type="simple">MW804648</ext-link>*/<ext-link xmlns:xlink="http://www.w3.org/1999/xlink" ext-link-type="gen" xlink:href="ON261852" xlink:type="simple">ON261852</ext-link></td><td rowspan="1" colspan="1">HBUMM08239a_1</td><td rowspan="2" colspan="1">Shaoguan [韶关], Guangdong; coll. Yu, Di [余迪]</td></tr><tr><td rowspan="1" colspan="1"><ext-link xmlns:xlink="http://www.w3.org/1999/xlink" ext-link-type="gen" xlink:href="MW804647" xlink:type="simple">MW804647</ext-link>*/<ext-link xmlns:xlink="http://www.w3.org/1999/xlink" ext-link-type="gen" xlink:href="ON261853" xlink:type="simple">ON261853</ext-link></td><td rowspan="1" colspan="1">HBUMM08239a_2</td></tr><tr><td rowspan="1" colspan="4">
                        <bold><italic><tp:taxon-name><tp:taxon-name-part taxon-name-part-type="genus" reg="Stilpnodiscus">Stilpnodiscus</tp:taxon-name-part></tp:taxon-name></italic> Möllendorff, 1899</bold>
                      </td></tr><tr><td rowspan="1" colspan="1"><italic><tp:taxon-name><tp:taxon-name-part taxon-name-part-type="genus" reg="Stilpnodiscus">Stilpnodiscus</tp:taxon-name-part><tp:taxon-name-part taxon-name-part-type="species" reg="entochilus">entochilus</tp:taxon-name-part></tp:taxon-name></italic> Möllendorff, 1899</td><td rowspan="1" colspan="1"><ext-link xmlns:xlink="http://www.w3.org/1999/xlink" ext-link-type="gen" xlink:href="ON261762" xlink:type="simple">ON261762</ext-link>/<ext-link xmlns:xlink="http://www.w3.org/1999/xlink" ext-link-type="gen" xlink:href="ON261854" xlink:type="simple">ON261854</ext-link></td><td rowspan="1" colspan="1">HBUMM05451</td><td rowspan="1" colspan="1">Wenxian, Gansu; coll. Wu, M., 2006-IX-27</td></tr><tr><td rowspan="1" colspan="1"><italic><tp:taxon-name><tp:taxon-name-part taxon-name-part-type="genus" reg="Stilpnodiscus">Stilpnodiscus</tp:taxon-name-part><tp:taxon-name-part taxon-name-part-type="species" reg="moellendorffi">moellendorffi</tp:taxon-name-part></tp:taxon-name></italic> Wu, 2001</td><td rowspan="1" colspan="1"><ext-link xmlns:xlink="http://www.w3.org/1999/xlink" ext-link-type="gen" xlink:href="ON261763" xlink:type="simple">ON261763</ext-link>/<ext-link xmlns:xlink="http://www.w3.org/1999/xlink" ext-link-type="gen" xlink:href="ON261855" xlink:type="simple">ON261855</ext-link></td><td rowspan="1" colspan="1">HBUMM05439_2</td><td rowspan="1" colspan="1">Wenxian, Gansu; coll. Wu, M., 2006-IX-27</td></tr><tr><td rowspan="1" colspan="1"><italic><tp:taxon-name><tp:taxon-name-part taxon-name-part-type="genus" reg="Stilpnodiscus">Stilpnodiscus</tp:taxon-name-part></tp:taxon-name></italic> sp.</td><td rowspan="1" colspan="1"><ext-link xmlns:xlink="http://www.w3.org/1999/xlink" ext-link-type="gen" xlink:href="ON261764" xlink:type="simple">ON261764</ext-link>/<ext-link xmlns:xlink="http://www.w3.org/1999/xlink" ext-link-type="gen" xlink:href="ON261856" xlink:type="simple">ON261856</ext-link></td><td rowspan="1" colspan="1">HBUMM05491c_2</td><td rowspan="1" colspan="1">Wenxian, Gansu; coll. Wu, M., 2006-IX-28</td></tr><tr><td rowspan="1" colspan="1"><italic><tp:taxon-name><tp:taxon-name-part taxon-name-part-type="genus" reg="Stilpnodiscus">Stilpnodiscus</tp:taxon-name-part><tp:taxon-name-part taxon-name-part-type="species" reg="vernicinus">vernicinus</tp:taxon-name-part></tp:taxon-name></italic> Möllendorff, 1899</td><td rowspan="1" colspan="1"><ext-link xmlns:xlink="http://www.w3.org/1999/xlink" ext-link-type="gen" xlink:href="ON261765" xlink:type="simple">ON261765</ext-link>/<ext-link xmlns:xlink="http://www.w3.org/1999/xlink" ext-link-type="gen" xlink:href="ON261857" xlink:type="simple">ON261857</ext-link></td><td rowspan="1" colspan="1">HBUMM05528</td><td rowspan="1" colspan="1">Wenxian, Gansu; coll. Wu, M., 2006-IX-29</td></tr><tr><td rowspan="1" colspan="4">
                        <bold><italic><tp:taxon-name><tp:taxon-name-part taxon-name-part-type="genus" reg="Traumatophora">Traumatophora</tp:taxon-name-part></tp:taxon-name></italic> Ancey, 1887</bold>
                      </td></tr><tr><td rowspan="1" colspan="1"><italic><tp:taxon-name><tp:taxon-name-part taxon-name-part-type="genus" reg="Traumatophora">Traumatophora</tp:taxon-name-part><tp:taxon-name-part taxon-name-part-type="species" reg="triscalpta">triscalpta</tp:taxon-name-part></tp:taxon-name></italic> (E. von Martens, 1875)</td><td rowspan="1" colspan="1"><ext-link xmlns:xlink="http://www.w3.org/1999/xlink" ext-link-type="gen" xlink:href="ON261766" xlink:type="simple">ON261766</ext-link>/<ext-link xmlns:xlink="http://www.w3.org/1999/xlink" ext-link-type="gen" xlink:href="ON261858" xlink:type="simple">ON261858</ext-link></td><td rowspan="1" colspan="1">HBUMM08302a</td><td rowspan="1" colspan="1">Wuhan, Hubei; coll. Chen, Zhe-Yu [陈哲宇], 2019-III-20</td></tr><tr><td rowspan="1" colspan="4">
                        <bold><italic><tp:taxon-name><tp:taxon-name-part taxon-name-part-type="genus" reg="Trichobradybaena">Trichobradybaena</tp:taxon-name-part></tp:taxon-name></italic> Wu &amp; Guo, 2003</bold>
                      </td></tr><tr><td rowspan="7" colspan="1"><italic><tp:taxon-name><tp:taxon-name-part taxon-name-part-type="genus" reg="Trichobradybaena">Trichobradybaena</tp:taxon-name-part><tp:taxon-name-part taxon-name-part-type="species" reg="submissa">submissa</tp:taxon-name-part></tp:taxon-name></italic> (Deshayes, 1874)</td><td rowspan="1" colspan="1"><ext-link xmlns:xlink="http://www.w3.org/1999/xlink" ext-link-type="gen" xlink:href="ON261767" xlink:type="simple">ON261767</ext-link>/<ext-link xmlns:xlink="http://www.w3.org/1999/xlink" ext-link-type="gen" xlink:href="ON261859" xlink:type="simple">ON261859</ext-link></td><td rowspan="1" colspan="1">HBUMM01221_3</td><td rowspan="1" colspan="1">Meitan, Guizhou; coll. Wu, M., 2003-VIII-2</td></tr><tr><td rowspan="1" colspan="1"><ext-link xmlns:xlink="http://www.w3.org/1999/xlink" ext-link-type="gen" xlink:href="ON261768" xlink:type="simple">ON261768</ext-link>/<ext-link xmlns:xlink="http://www.w3.org/1999/xlink" ext-link-type="gen" xlink:href="ON261860" xlink:type="simple">ON261860</ext-link></td><td rowspan="1" colspan="1">HBUMM04904_2</td><td rowspan="2" colspan="1">Badong, Hubei; coll. Wu, M., 2004-VIII</td></tr><tr><td rowspan="1" colspan="1"><ext-link xmlns:xlink="http://www.w3.org/1999/xlink" ext-link-type="gen" xlink:href="ON261769" xlink:type="simple">ON261769</ext-link>/<ext-link xmlns:xlink="http://www.w3.org/1999/xlink" ext-link-type="gen" xlink:href="ON261861" xlink:type="simple">ON261861</ext-link></td><td rowspan="1" colspan="1">HBUMM04904_3</td></tr><tr><td rowspan="1" colspan="1"><ext-link xmlns:xlink="http://www.w3.org/1999/xlink" ext-link-type="gen" xlink:href="ON261770" xlink:type="simple">ON261770</ext-link>/<ext-link xmlns:xlink="http://www.w3.org/1999/xlink" ext-link-type="gen" xlink:href="ON261862" xlink:type="simple">ON261862</ext-link></td><td rowspan="1" colspan="1">HBUMM05095_2</td><td rowspan="2" colspan="1">Zigui, Hubei; coll. Wu, M., 2004-VIII-2</td></tr><tr><td rowspan="1" colspan="1"><ext-link xmlns:xlink="http://www.w3.org/1999/xlink" ext-link-type="gen" xlink:href="ON261771" xlink:type="simple">ON261771</ext-link>/<ext-link xmlns:xlink="http://www.w3.org/1999/xlink" ext-link-type="gen" xlink:href="ON261863" xlink:type="simple">ON261863</ext-link></td><td rowspan="1" colspan="1">HBUMM05095_3</td></tr><tr><td rowspan="1" colspan="1"><ext-link xmlns:xlink="http://www.w3.org/1999/xlink" ext-link-type="gen" xlink:href="ON261772" xlink:type="simple">ON261772</ext-link>/<ext-link xmlns:xlink="http://www.w3.org/1999/xlink" ext-link-type="gen" xlink:href="ON261864" xlink:type="simple">ON261864</ext-link></td><td rowspan="1" colspan="1">HBUMM05123_2</td><td rowspan="1" colspan="1">Fengjie, Chongqing; coll. Wu, M., 2004-VII-18</td></tr><tr><td rowspan="1" colspan="1"><ext-link xmlns:xlink="http://www.w3.org/1999/xlink" ext-link-type="gen" xlink:href="ON261773" xlink:type="simple">ON261773</ext-link>/<ext-link xmlns:xlink="http://www.w3.org/1999/xlink" ext-link-type="gen" xlink:href="ON261865" xlink:type="simple">ON261865</ext-link></td><td rowspan="1" colspan="1">HBUMM05132_2</td><td rowspan="1" colspan="1">Wuxi, Chongqing; coll. Wu, M., 2004-VII-22</td></tr></tbody></table></table-wrap></tp:treatment-sec><ref-list><ref id="B61"><mixed-citation xmlns:xlink="http://www.w3.org/1999/xlink" xlink:type="simple"><person-group><name name-style="western"><surname>Wade</surname><given-names>CM</given-names></name><name name-style="western"><surname>Mordan</surname><given-names>PB</given-names></name><name name-style="western"><surname>Clarke</surname><given-names>B</given-names></name></person-group> (<year>2001</year>) <article-title>A phylogeny of the land snails (<tp:taxon-name><tp:taxon-name-part taxon-name-part-type="class">Gastropoda</tp:taxon-name-part></tp:taxon-name>: <tp:taxon-name><tp:taxon-name-part taxon-name-part-type="infraclass">Pulmonata</tp:taxon-name-part></tp:taxon-name>). Proceedings.</article-title><source>Biological Sciences</source><volume>268</volume>(<issue>1465</issue>): <fpage>413</fpage>–<lpage>422</lpage>. <ext-link xlink:type="simple" ext-link-type="doi" xlink:href="10.1098/rspb.2000.1372">https://doi.org/10.1098/rspb.2000.1372</ext-link></mixed-citation></ref></ref-list></tp:taxon-treatment>
